# Supplementary material for: Phosphoregulation of HORMA domain protein HIM-3 promotes asymmetric synaptonemal complex disassembly in meiotic prophase in Caenorhabditis elegans
Source: PLoS Genet. 2020 Nov 11;16(11):e1008968. doi: 10.1371/journal.pgen.1008968 (PMC7717579; doi:10.1371/journal.pgen.1008968)
Supplement: S1 Table — Details of phosphopeptides detected are shown. For all phosphopeptides detected only once, mass spectrometry spectra were manually examined, and peptides with high confidence assignments are indicated. The MS/MS spectra showing m/z and intensity values for these manually reviewed peptides are shown with accompanying spectrum images in sheets 2 through 4 in the same Excel file. (XLSX) [file pgen.1008968.s001.xlsx]

## Sheet: Sheet1
Table S1: list of HIM-3-derived phosphopeptides found with counts from mass spectrometry
S*, T*, Y* indicate phosphoserine, phosphothreonine, and phosphotyrosine.
Phosphosite(s)	Peptide	Count	More detailed information	Manual inspection of MS/MS peaks for Count 1 peptides
274, 282	IS*RDSPYGLS*QGITK	1	sheet 2	highly confident annotation
277, 282	ISRDS*PYGLS*QGITK	12
279, 282	ISRDSPY*GLS*QGITK	1	sheet 3	highly confident annotation
282	DSPYGLS*QGITK	1	sheet 4	highly confident annotation
