# Supplementary material for: Phosphoregulation of HORMA domain protein HIM-3 promotes asymmetric synaptonemal complex disassembly in meiotic prophase in Caenorhabditis elegans
Source: PLoS Genet. 2020 Nov 11;16(11):e1008968. doi: 10.1371/journal.pgen.1008968 (PMC7717579; doi:10.1371/journal.pgen.1008968)
Supplement: S3 Table — (XLSX) [file pgen.1008968.s003.xlsx]

## Sheet: Fig1C_FPassay
HTP-2 protein nm	pY279, pS282	pY279, pS282	pY279, pS282	Wildtype	Wildtype	Wildtype	pY279	pY279	pY279	pS282	pS282	pS282	S282A	S282A	S282A
12500	2	-2	1	14	17		11	8	11	1	2	-1	13	14
6250	4	2	2	12	13	15	7	6	5	3	0	-3	11	9	9
3125	2	0	2	7	9	8	-2	4	3	-1	0	1	8	6	6
1562.5	4	0	0	4	5	5	2	2	1	3	2	0	0	3	3
781.25	0	0	2	1	2	1	-2	1	-1	7	2	0	2	1	-1
390.625	2	0	0	2	1	1	1	-2	0	5	-8	0	2	1	1
195.312	1	0	0	2	-1	0	0	-1	-1	5	-1	1	3	1	2
97.6562	0	2	1	-2	0	-2	0	-1	2	-3	-5	1	1	0	1
48.8281	2	0	-2	1	2	-1	-6	0	0		0	0	1	1	0
24.4141	2	1	0	0	0	1	-3	-1	0	-1	-7	-1	1	1	-1
12.207	0	1	-2	0	0	-1	-5	-1	-1	-1	-1	0	1	0	1
6.10352	-4	3	1	-4	0	0	-1	0	0	0	0	0	0	2	0

## Sheet: Fig5C_HIM-3phos partitioning in
	% Partitioned	% Partially partitioned	% Not partitioned
CO=0	0	0	100
CO=1	0	0	100
CO=2	0	4.167	95.833
CO=3	1.282	21.795	76.923
CO=4	19.512	39.024	41.463
CO=5	76	12	12
HIM3phos partitioning in the dsb-2 mutant
diplotene and last three raws of late pachytene nuclei were scored
n=243

## Sheet: Fig5C_SYP-1phos partitioning in
	Partitioned %	Partially partitioned %	Not partitioned %
CO=0	0	0	100
CO=1	0	0	100
CO=2	0	0	100
CO=3	7.5	10	82.5
CO=4	43.4783	13.0435	43.4783
CO=5	73.0769	7.69231	19.2308
SYP-1phos partitioning in the dsb-2 mutant
Late pachytene nuclei were scored
n=164

## Sheet: Fig6C_HTP-1_localization
	HTP-1 confined to long arms%	HTP-1 on both arms %	N	p (vs. control)
control n=57	100	0	57	n.a.
him-3(S282E) phosphomimetic n=44	70.4545	29.5455	44	4.40143e-05
him-3(S282D) phosphomimetic n=44	63.6364	36.3636	44	2.7801e-06
him-3(AFA) non-phosphorylatable n=35	97.1429	2.85714	35	0.797761
him-3(S282A) non-phosphorylatable n=32	96.875	3.125	32	0.718129

## Sheet: Fig6C_SYP-1_localization
	SYP-1 short arm confined %	SYP-1 on both arms %	N	p (vs. control)
control	95.9184	4.08163	49	n.a.
him-3(S282E) phoshomimetic	18.1818	81.8182	44	1.0614e-13
him-3(S282D) phosphomimetic	12.1951	87.8049	41	4.4409e-15
him-3(AFA) non-phosphorylatable	42.8571	57.1429	35	1.9802e-07
him-3(S282A) non-phosphorylatable	27.2727	72.7273	33	2.2892e-10

## Sheet: Fig3_SupFig4AB_panphosHIM-3
point	nucleus	gonad	earlyVSlate	panVSphos	value	"early" indicated by 0 denotes pre-HIM-3phos partitioning
1	1	1	0	0	1.10163	"late" indicated by 1 denotes post-HIM-3phos partitioning
2	1	1	0	0	0.922366	"pan" indicated by 0 denotes pan-HIM-3 signal
3	1	1	0	0	0.882092	"phos" indicated by 1 denotes HIM-3phos signal
4	1	1	0	0	0.734418	"value" indicates normalized intensity value
5	1	1	0	0	0.815757
6	1	1	0	0	0.882882
7	1	1	0	0	1.04951
8	1	1	0	0	1.03766
9	1	1	0	0	0.902624
10	1	1	0	0	0.970538
11	1	1	0	0	0.839448
12	1	1	0	0	0.882882
13	1	1	0	0	0.884461
14	1	1	0	0	0.898676
15	1	1	0	0	0.884461
16	1	1	0	0	0.917628
17	1	1	0	0	0.877354
18	1	1	0	0	0.917628
19	1	1	0	0	0.889989
20	1	1	0	0	0.893937
21	1	1	0	0	0.921577
22	1	1	0	0	0.909731
23	1	1	0	0	0.917628
24	1	1	0	0	0.954744
25	1	1	0	0	0.825234
26	1	1	0	0	0.905783
27	1	1	0	0	0.836289
28	1	1	0	0	0.863929
29	1	1	0	0	0.919208
30	1	1	0	0	1.01002
31	1	1	0	0	0.976856
32	1	1	0	0	0.924736
33	1	1	0	0	0.895517
34	1	1	0	0	0.768375
35	1	1	0	0	0.767586
36	1	1	0	0	0.78338
37	1	1	0	0	0.831551
38	1	1	0	0	0.830762
39	1	1	0	0	0.850504
40	1	1	0	0	1.22956
41	1	1	0	0	0.944478
42	1	1	0	0	1.03608
43	1	1	0	0	0.967379
44	1	1	0	0	0.914469
45	1	1	0	0	0.9121
46	1	1	0	0	0.956323
47	1	1	0	0	0.882882
48	1	1	0	0	1.22403
49	1	1	0	0	0.811019
50	1	1	0	0	0.759689
1	2	1	0	0	1.15454
2	2	1	0	0	0.989491
3	2	1	0	0	1.13874
4	2	1	0	0	1.02977
5	2	1	0	0	1.00292
6	2	1	0	0	0.972117
7	2	1	0	0	1.00607
8	2	1	0	0	1.00844
9	2	1	0	0	1.07873
10	2	1	0	0	0.976066
11	2	1	0	0	0.947637
12	2	1	0	0	0.910521
13	2	1	0	0	0.995808
14	2	1	0	0	1.03055
15	2	1	0	0	1.09294
16	2	1	0	0	1.01634
17	2	1	0	0	0.901045
18	2	1	0	0	0.897096
19	2	1	0	0	1.02029
20	2	1	0	0	0.901045
21	2	1	0	0	0.937371
22	2	1	0	0	0.803912
23	2	1	0	0	0.822865
24	2	1	0	0	0.919997
25	2	1	0	0	0.925525
26	2	1	0	0	0.979225
27	2	1	0	0	0.888409
28	2	1	0	0	0.838659
29	2	1	0	0	0.878143
30	2	1	0	0	1.38513
31	2	1	0	0	0.947637
32	2	1	0	0	1.09847
33	2	1	0	0	1.20666
34	2	1	0	0	1.50437
35	2	1	0	0	0.940529
36	2	1	0	0	1.18613
37	2	1	0	0	1.20192
38	2	1	0	0	1.11268
39	2	1	0	0	0.970538
40	2	1	0	0	1.01792
41	2	1	0	0	1.07952
42	2	1	0	0	1.03371
43	2	1	0	0	0.918418
44	2	1	0	0	1.01397
45	2	1	0	0	0.981594
46	2	1	0	0	0.909731
47	2	1	0	0	1.01081
48	2	1	0	0	0.895517
49	2	1	0	0	0.885251
50	2	1	0	0	0.945268
1	3	1	0	0	0.935791
2	3	1	0	0	1.15138
3	3	1	0	0	0.88683
4	3	1	0	0	1.02108
5	3	1	0	0	1.01397
6	3	1	0	0	1.06688
7	3	1	0	0	1.10242
8	3	1	0	0	1.17112
9	3	1	0	0	1.20587
10	3	1	0	0	1.37249
11	3	1	0	0	1.35354
12	3	1	0	0	1.32432
13	3	1	0	0	1.33933
14	3	1	0	0	1.2722
15	3	1	0	0	1.07557
16	3	1	0	0	1.14269
17	3	1	0	0	1.01476
18	3	1	0	0	0.986332
19	3	1	0	0	0.958693
20	3	1	0	0	1.03924
21	3	1	0	0	1.13716
22	3	1	0	0	1.28958
23	3	1	0	0	1.3259
24	3	1	0	0	1.09452
25	3	1	0	0	0.878143
26	3	1	0	0	1.11189
27	3	1	0	0	1.25641
28	3	1	0	0	0.867877
29	3	1	0	0	0.895517
30	3	1	0	0	0.897096
31	3	1	0	0	1.01081
32	3	1	0	0	0.946057
33	3	1	0	0	1.03292
34	3	1	0	0	1.04793
35	3	1	0	0	1.04951
36	3	1	0	0	1.02819
37	3	1	0	0	0.979225
38	3	1	0	0	0.982383
39	3	1	0	0	0.950006
40	3	1	0	0	1.04477
41	3	1	0	0	1.03845
42	3	1	0	0	1.03213
43	3	1	0	0	1.08189
44	3	1	0	0	1.13243
45	3	1	0	0	1.0424
46	3	1	0	0	0.961851
47	3	1	0	0	0.901045
48	3	1	0	0	0.942109
49	3	1	0	0	0.998967
50	3	1	0	0	0.945268
1	4	1	0	0	1.23509
2	4	1	0	0	1.27694
3	4	1	0	0	1.20745
4	4	1	0	0	1.2114
5	4	1	0	0	0.93895
6	4	1	0	0	0.924736
7	4	1	0	0	0.929474
8	4	1	0	0	0.855242
9	4	1	0	0	0.873405
10	4	1	0	0	0.847345
11	4	1	0	0	0.972907
12	4	1	0	0	0.979225
13	4	1	0	0	0.926315
14	4	1	0	0	0.936581
15	4	1	0	0	0.949216
16	4	1	0	0	1.06925
17	4	1	0	0	0.874195
18	4	1	0	0	0.96501
19	4	1	0	0	0.88604
20	4	1	0	0	0.931843
21	4	1	0	0	0.973697
22	4	1	0	0	0.993439
23	4	1	0	0	0.980014
24	4	1	0	0	0.869457
25	4	1	0	0	0.972907
26	4	1	0	0	1.01792
27	4	1	0	0	0.896306
28	4	1	0	0	0.849714
29	4	1	0	0	1.05583
30	4	1	0	0	1.09847
31	4	1	0	0	1.10716
32	4	1	0	0	1.06135
33	4	1	0	0	1.14269
34	4	1	0	0	1.1577
35	4	1	0	0	0.795225
36	4	1	0	0	1.1577
37	4	1	0	0	0.846555
38	4	1	0	0	0.957113
39	4	1	0	0	1.13164
40	4	1	0	0	0.96501
41	4	1	0	0	0.957113
42	4	1	0	0	0.876564
43	4	1	0	0	0.91289
44	4	1	0	0	1.34801
45	4	1	0	0	1.02661
46	4	1	0	0	1.00765
47	4	1	0	0	0.838659
48	4	1	0	0	0.880512
49	4	1	0	0	0.889989
50	4	1	0	0	0.907362
1	5	1	0	0	1.00528
2	5	1	0	0	0.789697
3	5	1	0	0	0.873405
4	5	1	0	0	0.976856
5	5	1	0	0	0.888409
6	5	1	0	0	1.02819
7	5	1	0	0	0.874985
8	5	1	0	0	1.02187
9	5	1	0	0	0.972117
10	5	1	0	0	0.953165
11	5	1	0	0	0.908942
12	5	1	0	0	0.917628
13	5	1	0	0	1.03055
14	5	1	0	0	0.895517
15	5	1	0	0	0.917628
16	5	1	0	0	0.920787
17	5	1	0	0	0.917628
18	5	1	0	0	0.892358
19	5	1	0	0	0.983173
20	5	1	0	0	0.956323
21	5	1	0	0	0.941319
22	5	1	0	0	0.892358
23	5	1	0	0	0.93816
24	5	1	0	0	0.920787
25	5	1	0	0	0.987911
26	5	1	0	0	0.930263
27	5	1	0	0	1.02819
28	5	1	0	0	1.03292
29	5	1	0	0	0.870246
30	5	1	0	0	0.908152
31	5	1	0	0	0.949216
32	5	1	0	0	0.985542
33	5	1	0	0	1.04556
34	5	1	0	0	0.888409
35	5	1	0	0	1.11189
36	5	1	0	0	0.962641
37	5	1	0	0	1.00134
38	5	1	0	0	1.05583
39	5	1	0	0	1.06609
40	5	1	0	0	1.01713
41	5	1	0	0	0.899465
42	5	1	0	0	0.933422
43	5	1	0	0	0.744685
44	5	1	0	0	0.91368
45	5	1	0	0	0.803912
46	5	1	0	0	0.931843
47	5	1	0	0	0.968959
48	5	1	0	0	1.07162
49	5	1	0	0	1.01476
50	5	1	0	0	0.845766
1	6	1	0	0	1.00844
2	6	1	0	0	1.06135
3	6	1	0	0	0.868667
4	6	1	0	0	1.00765
5	6	1	0	0	1.02345
6	6	1	0	0	0.968959
7	6	1	0	0	1.0574
8	6	1	0	0	1.04477
9	6	1	0	0	1.03292
10	6	1	0	0	1.05977
11	6	1	0	0	1.04793
12	6	1	0	0	0.970538
13	6	1	0	0	1.14664
14	6	1	0	0	1.0732
15	6	1	0	0	0.919997
16	6	1	0	0	1.12137
17	6	1	0	0	1.17823
18	6	1	0	0	0.958693
19	6	1	0	0	1.0811
20	6	1	0	0	1.1577
21	6	1	0	0	1.08741
22	6	1	0	0	1.09531
23	6	1	0	0	0.952375
24	6	1	0	0	0.953954
25	6	1	0	0	1.02977
26	6	1	0	0	0.982383
27	6	1	0	0	0.927894
28	6	1	0	0	1.00449
29	6	1	0	0	1.00055
30	6	1	0	0	1.17112
31	6	1	0	0	1.06925
32	6	1	0	0	1.17823
33	6	1	0	0	1.24377
34	6	1	0	0	1.2414
35	6	1	0	0	1.1806
36	6	1	0	0	1.20666
37	6	1	0	0	1.07794
38	6	1	0	0	1.20192
39	6	1	0	0	1.06451
40	6	1	0	0	1.02345
41	6	1	0	0	1.08425
42	6	1	0	0	0.962641
43	6	1	0	0	0.987122
44	6	1	0	0	1.02503
45	6	1	0	0	1.00449
46	6	1	0	0	1.06214
47	6	1	0	0	1.27931
48	6	1	0	0	0.967379
49	6	1	0	0	1.28405
50	6	1	0	0	1.0195
1	7	1	0	0	1.11584
2	7	1	0	0	1.14032
3	7	1	0	0	0.904993
4	7	1	0	0	1.26746
5	7	1	0	0	1.02977
6	7	1	0	0	1.04003
7	7	1	0	0	1.00844
8	7	1	0	0	1.02977
9	7	1	0	0	0.91289
10	7	1	0	0	0.942899
11	7	1	0	0	0.931053
12	7	1	0	0	0.935791
13	7	1	0	0	0.983173
14	7	1	0	0	0.963431
15	7	1	0	0	1.00371
16	7	1	0	0	1.08741
17	7	1	0	0	0.956323
18	7	1	0	0	1.08504
19	7	1	0	0	0.997388
20	7	1	0	0	0.846555
21	7	1	0	0	0.946847
22	7	1	0	0	0.999757
23	7	1	0	0	1.01002
24	7	1	0	0	0.984753
25	7	1	0	0	1.11505
26	7	1	0	0	0.985542
27	7	1	0	0	1.12769
28	7	1	0	0	0.946847
29	7	1	0	0	0.989491
30	7	1	0	0	1.00765
31	7	1	0	0	0.917628
32	7	1	0	0	1.02029
33	7	1	0	0	0.961851
34	7	1	0	0	0.933422
35	7	1	0	0	1.17665
36	7	1	0	0	0.951585
37	7	1	0	0	0.88604
38	7	1	0	0	1.02661
39	7	1	0	0	1.01318
40	7	1	0	0	0.957113
41	7	1	0	0	0.898676
42	7	1	0	0	1.02819
43	7	1	0	0	0.979225
44	7	1	0	0	0.867088
45	7	1	0	0	0.96501
46	7	1	0	0	0.904993
47	7	1	0	0	0.910521
48	7	1	0	0	1.02345
49	7	1	0	0	1.04951
50	7	1	0	0	0.976066
1	8	1	0	0	1.49016
2	8	1	0	0	0.944478
3	8	1	0	0	1.05425
4	8	1	0	0	1.06609
5	8	1	0	0	1.04319
6	8	1	0	0	0.983173
7	8	1	0	0	1.02266
8	8	1	0	0	1.03292
9	8	1	0	0	1.04714
10	8	1	0	0	1.11821
11	8	1	0	0	1.09847
12	8	1	0	0	0.871036
13	8	1	0	0	0.871826
14	8	1	0	0	0.857611
15	8	1	0	0	0.924736
16	8	1	0	0	0.911311
17	8	1	0	0	0.9121
18	8	1	0	0	0.843397
19	8	1	0	0	0.859191
20	8	1	0	0	0.867877
21	8	1	0	0	0.788118
22	8	1	0	0	1.32274
23	8	1	0	0	1.01397
24	8	1	0	0	0.955534
25	8	1	0	0	0.966589
26	8	1	0	0	0.905783
27	8	1	0	0	0.827603
28	8	1	0	0	0.866298
29	8	1	0	0	0.987122
30	8	1	0	0	0.99028
31	8	1	0	0	0.891568
32	8	1	0	0	0.841028
33	8	1	0	0	1.00292
34	8	1	0	0	0.849714
35	8	1	0	0	1.09768
36	8	1	0	0	0.904993
37	8	1	0	0	0.854452
38	8	1	0	0	0.927105
39	8	1	0	0	0.943688
40	8	1	0	0	0.904993
41	8	1	0	0	0.871036
42	8	1	0	0	0.847345
43	8	1	0	0	0.935002
44	8	1	0	0	0.80786
45	8	1	0	0	0.904993
46	8	1	0	0	1.02898
47	8	1	0	0	0.884461
48	8	1	0	0	0.85998
49	8	1	0	0	0.787328
50	8	1	0	0	0.919208
1	9	1	0	0	1.04082
2	9	1	0	0	1.11979
3	9	1	0	0	1.09215
4	9	1	0	0	1.30695
5	9	1	0	0	1.06451
6	9	1	0	0	1.14585
7	9	1	0	0	1.07636
8	9	1	0	0	1.16796
9	9	1	0	0	1.21613
10	9	1	0	0	1.14585
11	9	1	0	0	1.04556
12	9	1	0	0	1.02898
13	9	1	0	0	1.11268
14	9	1	0	0	1.13243
15	9	1	0	0	1.04793
16	9	1	0	0	1.07873
17	9	1	0	0	1.12611
18	9	1	0	0	1.16322
19	9	1	0	0	1.22798
20	9	1	0	0	1.1806
21	9	1	0	0	1.12927
22	9	1	0	0	1.10242
23	9	1	0	0	1.11742
24	9	1	0	0	1.21534
25	9	1	0	0	1.23509
26	9	1	0	0	1.25009
27	9	1	0	0	1.40329
28	9	1	0	0	1.29194
29	9	1	0	0	1.30063
30	9	1	0	0	1.34959
31	9	1	0	0	1.31011
32	9	1	0	0	1.23114
33	9	1	0	0	1.17586
34	9	1	0	0	0.953165
35	9	1	0	0	1.07715
36	9	1	0	0	1.06451
37	9	1	0	0	1.28484
38	9	1	0	0	1.27062
39	9	1	0	0	1.02503
40	9	1	0	0	1.08741
41	9	1	0	0	1.44909
42	9	1	0	0	1.20034
43	9	1	0	0	0.977645
44	9	1	0	0	1.17981
45	9	1	0	0	1.07557
46	9	1	0	0	1.09136
47	9	1	0	0	1.0811
48	9	1	0	0	1.26983
49	9	1	0	0	1.0653
50	9	1	0	0	1.35275
1	10	1	0	0	0.846555
2	10	1	0	0	0.889989
3	10	1	0	0	0.799963
4	10	1	0	0	0.749423
5	10	1	0	0	0.745474
6	10	1	0	0	0.796805
7	10	1	0	0	0.80865
8	10	1	0	0	0.814968
9	10	1	0	0	0.871036
10	10	1	0	0	0.931843
11	10	1	0	0	0.837869
12	10	1	0	0	0.819706
13	10	1	0	0	0.793646
14	10	1	0	0	0.816547
15	10	1	0	0	0.772324
16	10	1	0	0	0.883671
17	10	1	0	0	0.934212
18	10	1	0	0	0.986332
19	10	1	0	0	1.10952
20	10	1	0	0	0.953954
21	10	1	0	0	0.842607
22	10	1	0	0	0.838659
23	10	1	0	0	0.843397
24	10	1	0	0	0.8355
25	10	1	0	0	0.781011
26	10	1	0	0	0.806281
27	10	1	0	0	0.904993
28	10	1	0	0	0.902624
29	10	1	0	0	0.799963
30	10	1	0	0	0.928684
31	10	1	0	0	0.950796
32	10	1	0	0	0.91368
33	10	1	0	0	1.1111
34	10	1	0	0	0.885251
35	10	1	0	0	1.00449
36	10	1	0	0	1.01318
37	10	1	0	0	1.08189
38	10	1	0	0	1.22403
39	10	1	0	0	0.998177
40	10	1	0	0	0.911311
41	10	1	0	0	0.856822
42	10	1	0	0	1.01792
43	10	1	0	0	1.40171
44	10	1	0	0	1.02187
45	10	1	0	0	1.16717
46	10	1	0	0	0.815757
47	10	1	0	0	0.805491
48	10	1	0	0	0.882092
49	10	1	0	0	0.91289
50	10	1	0	0	0.814178
1	11	1	1	0	1.09373
2	11	1	1	0	1.12848
3	11	1	1	0	1.21219
4	11	1	1	0	1.02503
5	11	1	1	0	0.926315
6	11	1	1	0	0.895517
7	11	1	1	0	1.0195
8	11	1	1	0	1.30458
9	11	1	1	0	1.09136
10	11	1	1	0	1.18928
11	11	1	1	0	1.16796
12	11	1	1	0	1.02582
13	11	1	1	0	1.05425
14	11	1	1	0	1.03924
15	11	1	1	0	1.05819
16	11	1	1	0	1.00134
17	11	1	1	0	1.00055
18	11	1	1	0	1.13322
19	11	1	1	0	1.1806
20	11	1	1	0	0.974486
21	11	1	1	0	0.895517
22	11	1	1	0	0.942899
23	11	1	1	0	1.10873
24	11	1	1	0	1.34091
25	11	1	1	0	0.646762
26	11	1	1	0	1.29352
27	11	1	1	0	0.900255
28	11	1	1	0	1.34406
29	11	1	1	0	1.37723
30	11	1	1	0	1.33933
31	11	1	1	0	1.14348
32	11	1	1	0	1.06846
33	11	1	1	0	1.02582
34	11	1	1	0	0.879723
35	11	1	1	0	0.903414
36	11	1	1	0	0.88762
37	11	1	1	0	0.93816
38	11	1	1	0	0.997388
39	11	1	1	0	0.931843
40	11	1	1	0	0.773114
41	11	1	1	0	1.15217
42	11	1	1	0	1.14901
43	11	1	1	0	1.14743
44	11	1	1	0	1.19323
45	11	1	1	0	1.07636
46	11	1	1	0	0.857611
47	11	1	1	0	1.08267
48	11	1	1	0	1.03055
49	11	1	1	0	1.10084
50	11	1	1	0	0.907362
1	12	1	1	0	0.829972
2	12	1	1	0	0.935002
3	12	1	1	0	1.1577
4	12	1	1	0	1.07083
5	12	1	1	0	1.0503
6	12	1	1	0	0.924736
7	12	1	1	0	0.872616
8	12	1	1	0	0.888409
9	12	1	1	0	0.836289
10	12	1	1	0	1.07873
11	12	1	1	0	0.934212
12	12	1	1	0	0.931053
13	12	1	1	0	1.09847
14	12	1	1	0	1.4483
15	12	1	1	0	1.6323
16	12	1	1	0	1.44515
17	12	1	1	0	1.01318
18	12	1	1	0	1.00686
19	12	1	1	0	0.977645
20	12	1	1	0	0.931843
21	12	1	1	0	0.851294
22	12	1	1	0	0.874195
23	12	1	1	0	1.04951
24	12	1	1	0	0.826023
25	12	1	1	0	0.812599
26	12	1	1	0	0.796015
27	12	1	1	0	0.814178
28	12	1	1	0	0.796805
29	12	1	1	0	0.799963
30	12	1	1	0	0.8355
31	12	1	1	0	0.93974
32	12	1	1	0	0.962641
33	12	1	1	0	1.13085
34	12	1	1	0	1.15533
35	12	1	1	0	1.07241
36	12	1	1	0	1.00607
37	12	1	1	0	0.987911
38	12	1	1	0	0.972117
39	12	1	1	0	0.801543
40	12	1	1	0	0.811019
41	12	1	1	0	0.902624
42	12	1	1	0	0.870246
43	12	1	1	0	0.822075
44	12	1	1	0	0.905783
45	12	1	1	0	1.32511
46	12	1	1	0	1.22403
47	12	1	1	0	0.844976
48	12	1	1	0	0.863929
49	12	1	1	0	0.862349
50	12	1	1	0	0.843397
1	13	1	1	0	0.839448
2	13	1	1	0	1.03292
3	13	1	1	0	1.08504
4	13	1	1	0	0.9121
5	13	1	1	0	0.916049
6	13	1	1	0	0.956323
7	13	1	1	0	0.995808
8	13	1	1	0	1.13401
9	13	1	1	0	1.10637
10	13	1	1	0	1.04319
11	13	1	1	0	1.04635
12	13	1	1	0	1.05661
13	13	1	1	0	1.10321
14	13	1	1	0	1.07873
15	13	1	1	0	1.00449
16	13	1	1	0	1.05504
17	13	1	1	0	1.08031
18	13	1	1	0	0.946847
19	13	1	1	0	0.920787
20	13	1	1	0	0.980014
21	13	1	1	0	1.06451
22	13	1	1	0	0.953954
23	13	1	1	0	0.91289
24	13	1	1	0	0.88604
25	13	1	1	0	1.03134
26	13	1	1	0	1.06846
27	13	1	1	0	0.961851
28	13	1	1	0	0.974486
29	13	1	1	0	1.09531
30	13	1	1	0	0.93816
31	13	1	1	0	1.05504
32	13	1	1	0	1.07478
33	13	1	1	0	1.14032
34	13	1	1	0	1.19481
35	13	1	1	0	1.20824
36	13	1	1	0	0.999757
37	13	1	1	0	0.997388
38	13	1	1	0	1.03687
39	13	1	1	0	1.288
40	13	1	1	0	0.995808
41	13	1	1	0	0.895517
42	13	1	1	0	0.871826
43	13	1	1	0	1.11584
44	13	1	1	0	0.998967
45	13	1	1	0	1.19244
46	13	1	1	0	1.08031
47	13	1	1	0	1.10163
48	13	1	1	0	1.38513
49	13	1	1	0	1.10873
50	13	1	1	0	1.23509
1	14	1	1	0	1.07004
2	14	1	1	0	0.971328
3	14	1	1	0	0.973697
4	14	1	1	0	1.00449
5	14	1	1	0	0.801543
6	14	1	1	0	0.914469
7	14	1	1	0	0.901834
8	14	1	1	0	1.10795
9	14	1	1	0	1.15849
10	14	1	1	0	0.916839
11	14	1	1	0	1.08741
12	14	1	1	0	0.961851
13	14	1	1	0	0.984753
14	14	1	1	0	0.970538
15	14	1	1	0	0.963431
16	14	1	1	0	1.00371
17	14	1	1	0	1.0116
18	14	1	1	0	0.817337
19	14	1	1	0	0.793646
20	14	1	1	0	0.78338
21	14	1	1	0	0.784959
22	14	1	1	0	0.803912
23	14	1	1	0	0.917628
24	14	1	1	0	0.793646
25	14	1	1	0	0.844186
26	14	1	1	0	0.954744
27	14	1	1	0	0.892358
28	14	1	1	0	0.828392
29	14	1	1	0	0.796805
30	14	1	1	0	0.818126
31	14	1	1	0	1.02108
32	14	1	1	0	0.831551
33	14	1	1	0	0.785749
34	14	1	1	0	1.26904
35	14	1	1	0	0.933422
36	14	1	1	0	0.935791
37	14	1	1	0	0.916839
38	14	1	1	0	0.846555
39	14	1	1	0	0.878143
40	14	1	1	0	0.813388
41	14	1	1	0	0.815757
42	14	1	1	0	0.776272
43	14	1	1	0	0.788118
44	14	1	1	0	0.806281
45	14	1	1	0	0.818916
46	14	1	1	0	0.802332
47	14	1	1	0	0.867877
48	14	1	1	0	1.0574
49	14	1	1	0	1.20034
50	14	1	1	0	1.05661
1	15	1	1	0	1.09689
2	15	1	1	0	1.43804
3	15	1	1	0	1.09057
4	15	1	1	0	1.09768
5	15	1	1	0	1.06372
6	15	1	1	0	1.17902
7	15	1	1	0	1.05819
8	15	1	1	0	1.08346
9	15	1	1	0	1.05425
10	15	1	1	0	1.3488
11	15	1	1	0	1.11663
12	15	1	1	0	1.29589
13	15	1	1	0	1.08031
14	15	1	1	0	1.08662
15	15	1	1	0	1.09057
16	15	1	1	0	1.18928
17	15	1	1	0	1.19639
18	15	1	1	0	1.20587
19	15	1	1	0	0.970538
20	15	1	1	0	1.44673
21	15	1	1	0	1.13243
22	15	1	1	0	1.48779
23	15	1	1	0	1.07636
24	15	1	1	0	1.09294
25	15	1	1	0	1.20034
26	15	1	1	0	1.00765
27	15	1	1	0	1.11505
28	15	1	1	0	1.22482
29	15	1	1	0	1.32985
30	15	1	1	0	1.16322
31	15	1	1	0	1.10558
32	15	1	1	0	1.3338
33	15	1	1	0	0.999757
34	15	1	1	0	0.986332
35	15	1	1	0	0.997388
36	15	1	1	0	0.983963
37	15	1	1	0	1.00449
38	15	1	1	0	1.01081
39	15	1	1	0	1.14585
40	15	1	1	0	1.4412
41	15	1	1	0	1.2264
42	15	1	1	0	1.33143
43	15	1	1	0	1.32353
44	15	1	1	0	1.13322
45	15	1	1	0	1.22561
46	15	1	1	0	1.02108
47	15	1	1	0	1.1269
48	15	1	1	0	1.17112
49	15	1	1	0	1.05819
50	15	1	1	0	1.00292
1	16	1	1	0	1.25167
2	16	1	1	0	1.21298
3	16	1	1	0	1.42619
4	16	1	1	0	1.69153
5	16	1	1	0	1.32985
6	16	1	1	0	1.15691
7	16	1	1	0	1.36618
8	16	1	1	0	1.27773
9	16	1	1	0	1.18139
10	16	1	1	0	1.3646
11	16	1	1	0	1.45857
12	16	1	1	0	1.15849
13	16	1	1	0	1.28405
14	16	1	1	0	1.33854
15	16	1	1	0	1.25009
16	16	1	1	0	1.05504
17	16	1	1	0	1.35986
18	16	1	1	0	1.20113
19	16	1	1	0	1.25246
20	16	1	1	0	1.31643
21	16	1	1	0	1.20982
22	16	1	1	0	1.318
23	16	1	1	0	1.2572
24	16	1	1	0	1.38434
25	16	1	1	0	1.52648
26	16	1	1	0	1.36381
27	16	1	1	0	1.20429
28	16	1	1	0	1.17823
29	16	1	1	0	1.53438
30	16	1	1	0	1.02898
31	16	1	1	0	1.55097
32	16	1	1	0	1.18849
33	16	1	1	0	1.14506
34	16	1	1	0	1.53201
35	16	1	1	0	1.64178
36	16	1	1	0	1.61098
37	16	1	1	0	1.16559
38	16	1	1	0	0.896306
39	16	1	1	0	0.924736
40	16	1	1	0	0.985542
41	16	1	1	0	0.909731
42	16	1	1	0	1.17586
43	16	1	1	0	1.17428
44	16	1	1	0	1.09136
45	16	1	1	0	1.25878
46	16	1	1	0	1.38039
47	16	1	1	0	1.01318
48	16	1	1	0	1.25167
49	16	1	1	0	1.16638
50	16	1	1	0	1.27536
1	17	1	1	0	1.21455
2	17	1	1	0	0.977645
3	17	1	1	0	0.985542
4	17	1	1	0	0.952375
5	17	1	1	0	0.970538
6	17	1	1	0	0.789697
7	17	1	1	0	0.826813
8	17	1	1	0	0.846555
9	17	1	1	0	0.931843
10	17	1	1	0	0.927894
11	17	1	1	0	1.07399
12	17	1	1	0	0.96501
13	17	1	1	0	0.941319
14	17	1	1	0	0.924736
15	17	1	1	0	1.03924
16	17	1	1	0	1.1877
17	17	1	1	0	0.947637
18	17	1	1	0	1.31958
19	17	1	1	0	1.21298
20	17	1	1	0	1.28326
21	17	1	1	0	1.20192
22	17	1	1	0	1.20271
23	17	1	1	0	1.11979
24	17	1	1	0	1.17744
25	17	1	1	0	0.961062
26	17	1	1	0	1.01318
27	17	1	1	0	1.15375
28	17	1	1	0	1.19639
29	17	1	1	0	1.18613
30	17	1	1	0	1.12927
31	17	1	1	0	0.948426
32	17	1	1	0	0.979225
33	17	1	1	0	0.916049
34	17	1	1	0	1.07083
35	17	1	1	0	1.09136
36	17	1	1	0	1.07636
37	17	1	1	0	1.13401
38	17	1	1	0	1.18455
39	17	1	1	0	1.02187
40	17	1	1	0	1.02108
41	17	1	1	0	1.3717
42	17	1	1	0	1.16164
43	17	1	1	0	1.18297
44	17	1	1	0	0.88762
45	17	1	1	0	1.20666
46	17	1	1	0	1.25246
47	17	1	1	0	1.27615
48	17	1	1	0	1.27062
49	17	1	1	0	1.16796
50	17	1	1	0	1.11426
1	18	1	1	0	1.10242
2	18	1	1	0	0.979225
3	18	1	1	0	1.00213
4	18	1	1	0	1.19797
5	18	1	1	0	1.55965
6	18	1	1	0	1.04556
7	18	1	1	0	1.03766
8	18	1	1	0	0.917628
9	18	1	1	0	0.926315
10	18	1	1	0	0.896306
11	18	1	1	0	0.874985
12	18	1	1	0	0.837079
13	18	1	1	0	0.874985
14	18	1	1	0	0.852083
15	18	1	1	0	0.852083
16	18	1	1	0	0.824444
17	18	1	1	0	0.900255
18	18	1	1	0	0.881302
19	18	1	1	0	0.857611
20	18	1	1	0	0.850504
21	18	1	1	0	0.976856
22	18	1	1	0	0.953165
23	18	1	1	0	0.983173
24	18	1	1	0	1.05267
25	18	1	1	0	1.10163
26	18	1	1	0	1.0961
27	18	1	1	0	1.01634
28	18	1	1	0	0.968959
29	18	1	1	0	1.48621
30	18	1	1	0	1.36776
31	18	1	1	0	0.904993
32	18	1	1	0	0.988701
33	18	1	1	0	0.883671
34	18	1	1	0	0.936581
35	18	1	1	0	0.954744
36	18	1	1	0	0.979225
37	18	1	1	0	0.980014
38	18	1	1	0	1.06056
39	18	1	1	0	1.34406
40	18	1	1	0	1.58255
41	18	1	1	0	1.28484
42	18	1	1	0	1.02977
43	18	1	1	0	1.06925
44	18	1	1	0	0.917628
45	18	1	1	0	1.46094
46	18	1	1	0	1.10637
47	18	1	1	0	1.21061
48	18	1	1	0	1.10479
49	18	1	1	0	0.881302
50	18	1	1	0	0.987122
1	19	1	1	0	0.951585
2	19	1	1	0	1.07557
3	19	1	1	0	0.882882
4	19	1	1	0	1.06767
5	19	1	1	0	1.10242
6	19	1	1	0	1.18376
7	19	1	1	0	1.18928
8	19	1	1	0	1.12532
9	19	1	1	0	0.988701
10	19	1	1	0	0.931053
11	19	1	1	0	0.916049
12	19	1	1	0	0.942109
13	19	1	1	0	1.06846
14	19	1	1	0	0.857611
15	19	1	1	0	0.88762
16	19	1	1	0	0.715466
17	19	1	1	0	1.11979
18	19	1	1	0	1.1111
19	19	1	1	0	1.29194
20	19	1	1	0	1.01713
21	19	1	1	0	1.12374
22	19	1	1	0	0.895517
23	19	1	1	0	1.00528
24	19	1	1	0	1.10637
25	19	1	1	0	1.02977
26	19	1	1	0	1.03608
27	19	1	1	0	1.00686
28	19	1	1	0	1.4104
29	19	1	1	0	1.61414
30	19	1	1	0	1.47673
31	19	1	1	0	1.22087
32	19	1	1	0	1.23509
33	19	1	1	0	1.14585
34	19	1	1	0	1.07794
35	19	1	1	0	1.21692
36	19	1	1	0	1.02029
37	19	1	1	0	0.985542
38	19	1	1	0	1.04003
39	19	1	1	0	1.00292
40	19	1	1	0	0.99186
41	19	1	1	0	0.957903
42	19	1	1	0	0.960272
43	19	1	1	0	1.03292
44	19	1	1	0	1.41514
45	19	1	1	0	1.15217
46	19	1	1	0	1.07636
47	19	1	1	0	1.18376
48	19	1	1	0	1.22956
49	19	1	1	0	0.977645
50	19	1	1	0	0.996598
1	20	1	1	0	1.08741
2	20	1	1	0	1.05898
3	20	1	1	0	0.976856
4	20	1	1	0	1.02108
5	20	1	1	0	1.14111
6	20	1	1	0	1.04161
7	20	1	1	0	0.88683
8	20	1	1	0	0.970538
9	20	1	1	0	0.958693
10	20	1	1	0	0.874195
11	20	1	1	0	0.85998
12	20	1	1	0	0.972117
13	20	1	1	0	1.11505
14	20	1	1	0	1.11663
15	20	1	1	0	1.16164
16	20	1	1	0	1.13164
17	20	1	1	0	1.104
18	20	1	1	0	1.11189
19	20	1	1	0	1.12058
20	20	1	1	0	1.09689
21	20	1	1	0	1.03055
22	20	1	1	0	1.119
23	20	1	1	0	1.08899
24	20	1	1	0	0.920787
25	20	1	1	0	1.11979
26	20	1	1	0	0.951585
27	20	1	1	0	0.949216
28	20	1	1	0	0.867088
29	20	1	1	0	0.875774
30	20	1	1	0	0.837079
31	20	1	1	0	0.889989
32	20	1	1	0	0.968959
33	20	1	1	0	0.940529
34	20	1	1	0	0.902624
35	20	1	1	0	0.953165
36	20	1	1	0	0.88762
37	20	1	1	0	1.07952
38	20	1	1	0	0.897096
39	20	1	1	0	1.17981
40	20	1	1	0	1.16164
41	20	1	1	0	1.0195
42	20	1	1	0	1.13953
43	20	1	1	0	0.975276
44	20	1	1	0	1.10005
45	20	1	1	0	1.13322
46	20	1	1	0	1.16322
47	20	1	1	0	1.15691
48	20	1	1	0	1.19165
49	20	1	1	0	1.24772
50	20	1	1	0	1.23904
1	21	2	0	0	1.08264
2	21	2	0	0	0.994205
3	21	2	0	0	0.958544
4	21	2	0	0	0.913613
5	21	2	0	0	0.927163
6	21	2	0	0	1.1454
7	21	2	0	0	0.843006
8	21	2	0	0	1.07337
9	21	2	0	0	0.920031
10	21	2	0	0	1.03414
11	21	2	0	0	0.895069
12	21	2	0	0	0.800927
13	21	2	0	0	0.789515
14	21	2	0	0	0.815191
15	21	2	0	0	0.892217
16	21	2	0	0	0.776678
17	21	2	0	0	0.942854
18	21	2	0	0	1.0912
19	21	2	0	0	0.833021
20	21	2	0	0	0.938575
21	21	2	0	0	0.913613
22	21	2	0	0	0.873673
23	21	2	0	0	0.91076
24	21	2	0	0	0.832308
25	21	2	0	0	0.840866
26	21	2	0	0	0.862975
27	21	2	0	0	0.860122
28	21	2	0	0	0.848711
29	21	2	0	0	0.873673
30	21	2	0	0	0.828741
31	21	2	0	0	0.940001
32	21	2	0	0	0.955692
33	21	2	0	0	0.828028
34	21	2	0	0	0.856556
35	21	2	0	0	0.751002
36	21	2	0	0	0.76384
37	21	2	0	0	0.706784
38	21	2	0	0	0.773825
39	21	2	0	0	0.751002
40	21	2	0	0	0.896496
41	21	2	0	0	0.878666
42	21	2	0	0	0.898635
43	21	2	0	0	0.830168
44	21	2	0	0	0.856556
45	21	2	0	0	0.914326
46	21	2	0	0	0.857983
47	21	2	0	0	0.845858
48	21	2	0	0	0.882232
49	21	2	0	0	0.825889
50	21	2	0	0	0.854417
1	22	2	0	0	0.94428
2	22	2	0	0	1.04342
3	22	2	0	0	1.31515
4	22	2	0	0	1.00847
5	22	2	0	0	0.849424
6	22	2	0	0	0.826602
7	22	2	0	0	0.952839
8	22	2	0	0	1.03343
9	22	2	0	0	0.793081
10	22	2	0	0	0.880805
11	22	2	0	0	0.937148
12	22	2	0	0	0.92859
13	22	2	0	0	0.916465
14	22	2	0	0	0.880805
15	22	2	0	0	0.94642
16	22	2	0	0	0.935722
17	22	2	0	0	0.887937
18	22	2	0	0	0.885798
19	22	2	0	0	1.02986
20	22	2	0	0	0.842292
21	22	2	0	0	0.997057
22	22	2	0	0	0.967816
23	22	2	0	0	1.4478
24	22	2	0	0	1.00276
25	22	2	0	0	1.03557
26	22	2	0	0	1.0748
27	22	2	0	0	0.913613
28	22	2	0	0	1.0641
29	22	2	0	0	1.05269
30	22	2	0	0	1.05055
31	22	2	0	0	1.10475
32	22	2	0	0	0.971382
33	22	2	0	0	1.06196
34	22	2	0	0	1.36222
35	22	2	0	0	1.01774
36	22	2	0	0	1.19818
37	22	2	0	0	0.81947
38	22	2	0	0	0.849424
39	22	2	0	0	1.43354
40	22	2	0	0	0.796647
41	22	2	0	0	0.812338
42	22	2	0	0	0.915039
43	22	2	0	0	0.910047
44	22	2	0	0	1.46064
45	22	2	0	0	1.12543
46	22	2	0	0	0.927163
47	22	2	0	0	1.02273
48	22	2	0	0	0.902915
49	22	2	0	0	0.894356
50	22	2	0	0	1.11545
1	23	2	0	0	1.07337
2	23	2	0	0	1.01631
3	23	2	0	0	1.04413
4	23	2	0	0	0.927163
5	23	2	0	0	0.850138
6	23	2	0	0	0.8751
7	23	2	0	0	0.907194
8	23	2	0	0	0.869394
9	23	2	0	0	0.96211
10	23	2	0	0	0.98422
11	23	2	0	0	1.01703
12	23	2	0	0	1.09263
13	23	2	0	0	1.50058
14	23	2	0	0	0.982793
15	23	2	0	0	1.07908
16	23	2	0	0	0.958544
17	23	2	0	0	1.00419
18	23	2	0	0	0.815191
19	23	2	0	0	0.818757
20	23	2	0	0	0.915039
21	23	2	0	0	0.895069
22	23	2	0	0	0.954265
23	23	2	0	0	0.805919
24	23	2	0	0	1.00276
25	23	2	0	0	0.877239
26	23	2	0	0	0.956405
27	23	2	0	0	0.972095
28	23	2	0	0	0.955692
29	23	2	0	0	0.920745
30	23	2	0	0	0.927163
31	23	2	0	0	0.984933
32	23	2	0	0	0.96211
33	23	2	0	0	0.964963
34	23	2	0	0	0.881518
35	23	2	0	0	0.861549
36	23	2	0	0	0.962824
37	23	2	0	0	0.922884
38	23	2	0	0	0.930729
39	23	2	0	0	0.987072
40	23	2	0	0	0.977801
41	23	2	0	0	0.880805
42	23	2	0	0	0.978514
43	23	2	0	0	0.836587
44	23	2	0	0	0.877239
45	23	2	0	0	0.951412
46	23	2	0	0	1.26736
47	23	2	0	0	1.29446
48	23	2	0	0	0.937862
49	23	2	0	0	0.937148
50	23	2	0	0	1.12258
1	24	2	0	0	1.36578
2	24	2	0	0	1.129
3	24	2	0	0	1.01061
4	24	2	0	0	1.24953
5	24	2	0	0	1.32014
6	24	2	0	0	0.957831
7	24	2	0	0	0.930729
8	24	2	0	0	0.942141
9	24	2	0	0	1.05768
10	24	2	0	0	0.916465
11	24	2	0	0	1.00847
12	24	2	0	0	0.960684
13	24	2	0	0	1.07052
14	24	2	0	0	0.920031
15	24	2	0	0	1.00562
16	24	2	0	0	1.01988
17	24	2	0	0	1.01988
18	24	2	0	0	0.980654
19	24	2	0	0	0.987072
20	24	2	0	0	0.997057
21	24	2	0	0	0.985646
22	24	2	0	0	1.15753
23	24	2	0	0	0.94642
24	24	2	0	0	0.922171
25	24	2	0	0	0.932869
26	24	2	0	0	0.847998
27	24	2	0	0	0.974235
28	24	2	0	0	1.31515
29	24	2	0	0	0.940714
30	24	2	0	0	0.905767
31	24	2	0	0	0.920745
32	24	2	0	0	0.924311
33	24	2	0	0	0.920031
34	24	2	0	0	0.949986
35	24	2	0	0	0.932156
36	24	2	0	0	0.972095
37	24	2	0	0	0.973522
38	24	2	0	0	0.96211
39	24	2	0	0	1.19675
40	24	2	0	0	1.26736
41	24	2	0	0	0.989212
42	24	2	0	0	0.974235
43	24	2	0	0	0.955692
44	24	2	0	0	0.949273
45	24	2	0	0	1.032
46	24	2	0	0	1.05839
47	24	2	0	0	0.901488
48	24	2	0	0	0.913613
49	24	2	0	0	1.11188
50	24	2	0	0	1.08763
1	25	2	0	0	0.947846
2	25	2	0	0	1.00205
3	25	2	0	0	0.881518
4	25	2	0	0	0.776678
5	25	2	0	0	0.800213
6	25	2	0	0	0.918605
7	25	2	0	0	0.977801
8	25	2	0	0	1.08763
9	25	2	0	0	1.31942
10	25	2	0	0	0.889364
11	25	2	0	0	0.847285
12	25	2	0	0	0.895783
13	25	2	0	0	0.998484
14	25	2	0	0	0.879379
15	25	2	0	0	0.952839
16	25	2	0	0	0.94642
17	25	2	0	0	0.835874
18	25	2	0	0	1.10332
19	25	2	0	0	0.862975
20	25	2	0	0	0.89079
21	25	2	0	0	0.992778
22	25	2	0	0	1.01988
23	25	2	0	0	1.04056
24	25	2	0	0	0.941428
25	25	2	0	0	1.05768
26	25	2	0	0	1.12472
27	25	2	0	0	0.949273
28	25	2	0	0	0.944994
29	25	2	0	0	0.96211
30	25	2	0	0	0.972808
31	25	2	0	0	0.855843
32	25	2	0	0	0.834447
33	25	2	0	0	0.878666
34	25	2	0	0	0.995631
35	25	2	0	0	0.858696
36	25	2	0	0	0.821609
37	25	2	0	0	0.921458
38	25	2	0	0	0.970669
39	25	2	0	0	1.04556
40	25	2	0	0	1.01203
41	25	2	0	0	1.15182
42	25	2	0	0	1.09619
43	25	2	0	0	1.03985
44	25	2	0	0	1.24097
45	25	2	0	0	0.934295
46	25	2	0	0	1.06339
47	25	2	0	0	0.885798
48	25	2	0	0	0.96425
49	25	2	0	0	1.02059
50	25	2	0	0	0.874386
1	26	2	0	0	0.993491
2	26	2	0	0	1.01988
3	26	2	0	0	0.986359
4	26	2	0	0	0.987072
5	26	2	0	0	1.00562
6	26	2	0	0	0.969956
7	26	2	0	0	1.05126
8	26	2	0	0	1.03272
9	26	2	0	0	0.863688
10	26	2	0	0	0.971382
11	26	2	0	0	0.977088
12	26	2	0	0	0.870107
13	26	2	0	0	0.910047
14	26	2	0	0	0.898635
15	26	2	0	0	0.841579
16	26	2	0	0	0.85727
17	26	2	0	0	0.897922
18	26	2	0	0	0.785949
19	26	2	0	0	0.849424
20	26	2	0	0	0.981367
21	26	2	0	0	0.943567
22	26	2	0	0	0.924311
23	26	2	0	0	1.11331
24	26	2	0	0	0.989212
25	26	2	0	0	0.92645
26	26	2	0	0	1.032
27	26	2	0	0	0.945707
28	26	2	0	0	0.947133
29	26	2	0	0	0.972808
30	26	2	0	0	1.14184
31	26	2	0	0	1.10404
32	26	2	0	0	1.00847
33	26	2	0	0	1.0912
34	26	2	0	0	0.806632
35	26	2	0	0	0.811625
36	26	2	0	0	0.815904
37	26	2	0	0	0.917179
38	26	2	0	0	0.975661
39	26	2	0	0	0.913613
40	26	2	0	0	0.919318
41	26	2	0	0	0.919318
42	26	2	0	0	0.811625
43	26	2	0	0	0.974235
44	26	2	0	0	1.12329
45	26	2	0	0	1.22386
46	26	2	0	0	0.914326
47	26	2	0	0	0.846572
48	26	2	0	0	0.760274
49	26	2	0	0	1.02915
50	26	2	0	0	0.890077
1	27	2	0	0	0.964963
2	27	2	0	0	1.22243
3	27	2	0	0	1.23027
4	27	2	0	0	0.907907
5	27	2	0	0	0.951412
6	27	2	0	0	1.0263
7	27	2	0	0	1.1882
8	27	2	0	0	1.09548
9	27	2	0	0	1.0427
10	27	2	0	0	0.940714
11	27	2	0	0	0.952839
12	27	2	0	0	1.02701
13	27	2	0	0	0.988499
14	27	2	0	0	1.20817
15	27	2	0	0	1.01275
16	27	2	0	0	1.037
17	27	2	0	0	1.05697
18	27	2	0	0	0.916465
19	27	2	0	0	1.42498
20	27	2	0	0	1.39075
21	27	2	0	0	1.18891
22	27	2	0	0	0.879379
23	27	2	0	0	0.987072
24	27	2	0	0	1.2046
25	27	2	0	0	0.870107
26	27	2	0	0	0.929303
27	27	2	0	0	1.04698
28	27	2	0	0	1.28947
29	27	2	0	0	0.905054
30	27	2	0	0	1.05554
31	27	2	0	0	1.16038
32	27	2	0	0	1.54123
33	27	2	0	0	1.05483
34	27	2	0	0	1.08407
35	27	2	0	0	0.87296
36	27	2	0	0	1.20531
37	27	2	0	0	1.15539
38	27	2	0	0	1.05839
39	27	2	0	0	0.897209
40	27	2	0	0	0.815904
41	27	2	0	0	0.988499
42	27	2	0	0	0.942854
43	27	2	0	0	0.895069
44	27	2	0	0	0.815904
45	27	2	0	0	1.18178
46	27	2	0	0	0.940714
47	27	2	0	0	1.14112
48	27	2	0	0	1.04698
49	27	2	0	0	0.958544
50	27	2	0	0	0.963537
1	28	2	0	0	1.0641
2	28	2	0	0	1.19889
3	28	2	0	0	0.954978
4	28	2	0	0	1.16537
5	28	2	0	0	0.974235
6	28	2	0	0	1.13827
7	28	2	0	0	1.07123
8	28	2	0	0	1.12686
9	28	2	0	0	0.905054
10	28	2	0	0	0.96639
11	28	2	0	0	1.13399
12	28	2	0	0	0.904341
13	28	2	0	0	0.917179
14	28	2	0	0	0.995631
15	28	2	0	0	0.858696
16	28	2	0	0	0.997057
17	28	2	0	0	1.1775
18	28	2	0	0	1.33012
19	28	2	0	0	1.03414
20	28	2	0	0	0.972808
21	28	2	0	0	0.830881
22	28	2	0	0	0.94642
23	28	2	0	0	0.942141
24	28	2	0	0	0.971382
25	28	2	0	0	0.969242
26	28	2	0	0	1.08407
27	28	2	0	0	1.08835
28	28	2	0	0	0.989925
29	28	2	0	0	0.973522
30	28	2	0	0	0.893643
31	28	2	0	0	1.02273
32	28	2	0	0	0.931443
33	28	2	0	0	0.995631
34	28	2	0	0	1.11331
35	28	2	0	0	1.00419
36	28	2	0	0	1.40144
37	28	2	0	0	1.37862
38	28	2	0	0	0.953552
39	28	2	0	0	0.971382
40	28	2	0	0	0.925737
41	28	2	0	0	0.916465
42	28	2	0	0	0.867968
43	28	2	0	0	0.853704
44	28	2	0	0	0.863688
45	28	2	0	0	0.922884
46	28	2	0	0	1.01917
47	28	2	0	0	1.1183
48	28	2	0	0	0.972095
49	28	2	0	0	0.947133
50	28	2	0	0	0.967103
1	29	2	0	0	1.1939
2	29	2	0	0	1.18606
3	29	2	0	0	1.22671
4	29	2	0	0	1.07194
5	29	2	0	0	1.17678
6	29	2	0	0	1.09548
7	29	2	0	0	1.22457
8	29	2	0	0	1.04983
9	29	2	0	0	1.00633
10	29	2	0	0	0.954978
11	29	2	0	0	1.00205
12	29	2	0	0	0.974235
13	29	2	0	0	0.997771
14	29	2	0	0	1.02131
15	29	2	0	0	0.968529
16	29	2	0	0	0.930016
17	29	2	0	0	0.905054
18	29	2	0	0	1.05911
19	29	2	0	0	0.997771
20	29	2	0	0	0.959258
21	29	2	0	0	0.921458
22	29	2	0	0	0.919318
23	29	2	0	0	0.971382
24	29	2	0	0	0.907907
25	29	2	0	0	0.956405
26	29	2	0	0	0.897922
27	29	2	0	0	1.09191
28	29	2	0	0	1.19961
29	29	2	0	0	0.90862
30	29	2	0	0	1.26451
31	29	2	0	0	1.21886
32	29	2	0	0	1.10332
33	29	2	0	0	1.74093
34	29	2	0	0	1.09263
35	29	2	0	0	1.11973
36	29	2	0	0	0.945707
37	29	2	0	0	1.05269
38	29	2	0	0	1.02416
39	29	2	0	0	0.990639
40	29	2	0	0	1.06481
41	29	2	0	0	1.23883
42	29	2	0	0	1.05197
43	29	2	0	0	1.03343
44	29	2	0	0	0.903628
45	29	2	0	0	0.915039
46	29	2	0	0	1.03414
47	29	2	0	0	1.19533
48	29	2	0	0	1.02844
49	29	2	0	0	1.08763
50	29	2	0	0	1.00419
1	30	2	0	0	1.20745
2	30	2	0	0	1.23669
3	30	2	0	0	1.221
4	30	2	0	0	1.04342
5	30	2	0	0	1.04769
6	30	2	0	0	1.19675
7	30	2	0	0	1.13328
8	30	2	0	0	1.15967
9	30	2	0	0	1.35223
10	30	2	0	0	1.318
11	30	2	0	0	1.29018
12	30	2	0	0	1.12258
13	30	2	0	0	1.24169
14	30	2	0	0	1.1504
15	30	2	0	0	0.912899
16	30	2	0	0	1.21815
17	30	2	0	0	0.956405
18	30	2	0	0	0.970669
19	30	2	0	0	1.10903
20	30	2	0	0	1.18891
21	30	2	0	0	1.04769
22	30	2	0	0	1.46848
23	30	2	0	0	1.08621
24	30	2	0	0	1.05625
25	30	2	0	0	1.06481
26	30	2	0	0	0.999197
27	30	2	0	0	1.04912
28	30	2	0	0	0.898635
29	30	2	0	0	0.978514
30	30	2	0	0	1.34867
31	30	2	0	0	0.976374
32	30	2	0	0	1.129
33	30	2	0	0	1.14184
34	30	2	0	0	0.833734
35	30	2	0	0	0.905767
36	30	2	0	0	0.880092
37	30	2	0	0	1.04413
38	30	2	0	0	1.08977
39	30	2	0	0	1.04627
40	30	2	0	0	0.989925
41	30	2	0	0	0.998484
42	30	2	0	0	1.04484
43	30	2	0	0	1.12115
44	30	2	0	0	1.05197
45	30	2	0	0	0.988499
46	30	2	0	0	1.03557
47	30	2	0	0	1.14255
48	30	2	0	0	0.893643
49	30	2	0	0	0.944994
50	30	2	0	0	0.984933
1	31	2	1	0	1.6097
2	31	2	1	0	1.04912
3	31	2	1	0	1.22386
4	31	2	1	0	1.38861
5	31	2	1	0	1.52697
6	31	2	1	0	1.5177
7	31	2	1	0	1.44495
8	31	2	1	0	1.22457
9	31	2	1	0	1.24597
10	31	2	1	0	1.37363
11	31	2	1	0	1.25952
12	31	2	1	0	1.08906
13	31	2	1	0	1.10475
14	31	2	1	0	1.36436
15	31	2	1	0	1.47847
16	31	2	1	0	0.898635
17	31	2	1	0	1.30445
18	31	2	1	0	1.09976
19	31	2	1	0	1.46349
20	31	2	1	0	1.43425
21	31	2	1	0	1.12044
22	31	2	1	0	1.12971
23	31	2	1	0	1.26522
24	31	2	1	0	1.06695
25	31	2	1	0	1.07123
26	31	2	1	0	1.03486
27	31	2	1	0	1.19461
28	31	2	1	0	1.31515
29	31	2	1	0	1.06909
30	31	2	1	0	1.15539
31	31	2	1	0	1.07337
32	31	2	1	0	1.35794
33	31	2	1	0	1.15753
34	31	2	1	0	1.20745
35	31	2	1	0	1.02773
36	31	2	1	0	1.13827
37	31	2	1	0	1.08977
38	31	2	1	0	1.8365
39	31	2	1	0	1.70955
40	31	2	1	0	1.1775
41	31	2	1	0	1.00847
42	31	2	1	0	1.00918
43	31	2	1	0	0.903628
44	31	2	1	0	0.927877
45	31	2	1	0	0.987072
46	31	2	1	0	1.16965
47	31	2	1	0	1.18392
48	31	2	1	0	1.15753
49	31	2	1	0	1.39075
50	31	2	1	0	1.11759
1	32	2	1	0	1.59401
2	32	2	1	0	1.69528
3	32	2	1	0	1.52768
4	32	2	1	0	1.70741
5	32	2	1	0	1.5505
6	32	2	1	0	1.43996
7	32	2	1	0	1.10404
8	32	2	1	0	1.11188
9	32	2	1	0	1.14041
10	32	2	1	0	1.15967
11	32	2	1	0	1.12401
12	32	2	1	0	1.20745
13	32	2	1	0	1.19461
14	32	2	1	0	1.26807
15	32	2	1	0	1.16751
16	32	2	1	0	1.19675
17	32	2	1	0	1.83364
18	32	2	1	0	1.61041
19	32	2	1	0	1.51841
20	32	2	1	0	1.55835
21	32	2	1	0	1.44424
22	32	2	1	0	1.42355
23	32	2	1	0	1.40358
24	32	2	1	0	1.39146
25	32	2	1	0	1.28733
26	32	2	1	0	1.67817
27	32	2	1	0	1.51484
28	32	2	1	0	1.64108
29	32	2	1	0	1.53838
30	32	2	1	0	1.24454
31	32	2	1	0	1.71169
32	32	2	1	0	1.37791
33	32	2	1	0	1.31443
34	32	2	1	0	1.31443
35	32	2	1	0	1.27663
36	32	2	1	0	1.11046
37	32	2	1	0	1.47348
38	32	2	1	0	1.28091
39	32	2	1	0	1.15753
40	32	2	1	0	1.27021
41	32	2	1	0	1.10832
42	32	2	1	0	1.16537
43	32	2	1	0	1.21886
44	32	2	1	0	1.18748
45	32	2	1	0	1.27663
46	32	2	1	0	1.22528
47	32	2	1	0	1.40572
48	32	2	1	0	1.34225
49	32	2	1	0	1.15254
50	32	2	1	0	1.38504
1	33	2	1	0	1.70669
2	33	2	1	0	1.72738
3	33	2	1	0	1.38789
4	33	2	1	0	1.52982
5	33	2	1	0	1.56976
6	33	2	1	0	1.19034
7	33	2	1	0	1.1076
8	33	2	1	0	1.13399
9	33	2	1	0	1.17322
10	33	2	1	0	1.32156
11	33	2	1	0	1.76803
12	33	2	1	0	1.2317
13	33	2	1	0	1.33369
14	33	2	1	0	1.23241
15	33	2	1	0	1.09762
16	33	2	1	0	1.05911
17	33	2	1	0	1.1504
18	33	2	1	0	1.48275
19	33	2	1	0	1.4963
20	33	2	1	0	1.12187
21	33	2	1	0	1.09191
22	33	2	1	0	1.28448
23	33	2	1	0	1.10475
24	33	2	1	0	1.21958
25	33	2	1	0	1.15824
26	33	2	1	0	1.38647
27	33	2	1	0	1.60542
28	33	2	1	0	1.7773
29	33	2	1	0	1.46706
30	33	2	1	0	1.47062
31	33	2	1	0	1.89141
32	33	2	1	0	1.28234
33	33	2	1	0	1.44352
34	33	2	1	0	1.84791
35	33	2	1	0	1.76946
36	33	2	1	0	1.68031
37	33	2	1	0	1.43996
38	33	2	1	0	1.31657
39	33	2	1	0	1.75163
40	33	2	1	0	1.76874
41	33	2	1	0	1.3237
42	33	2	1	0	1.2966
43	33	2	1	0	1.29161
44	33	2	1	0	1.39645
45	33	2	1	0	1.30801
46	33	2	1	0	1.16466
47	33	2	1	0	1.13756
48	33	2	1	0	1.55835
49	33	2	1	0	1.17536
50	33	2	1	0	1.56762
1	34	2	1	0	1.21244
2	34	2	1	0	1.27663
3	34	2	1	0	1.25096
4	34	2	1	0	1.38147
5	34	2	1	0	1.08763
6	34	2	1	0	1.13685
7	34	2	1	0	1.09833
8	34	2	1	0	1.06481
9	34	2	1	0	1.11117
10	34	2	1	0	1.13613
11	34	2	1	0	1.5398
12	34	2	1	0	1.36507
13	34	2	1	0	1.21672
14	34	2	1	0	1.67745
15	34	2	1	0	1.63537
16	34	2	1	0	1.48631
17	34	2	1	0	1.60899
18	34	2	1	0	1.06909
19	34	2	1	0	1.16894
20	34	2	1	0	1.21458
21	34	2	1	0	1.15182
22	34	2	1	0	1.12329
23	34	2	1	0	1.07622
24	34	2	1	0	1.05982
25	34	2	1	0	1.95132
26	34	2	1	0	1.4371
27	34	2	1	0	1.26879
28	34	2	1	0	1.15824
29	34	2	1	0	1.37577
30	34	2	1	0	1.19961
31	34	2	1	0	1.17251
32	34	2	1	0	1.38504
33	34	2	1	0	1.1397
34	34	2	1	0	1.09477
35	34	2	1	0	1.07551
36	34	2	1	0	1.21102
37	34	2	1	0	1.22314
38	34	2	1	0	1.18106
39	34	2	1	0	1.12472
40	34	2	1	0	1.18106
41	34	2	1	0	1.23598
42	34	2	1	0	1.12543
43	34	2	1	0	1.19675
44	34	2	1	0	1.19105
45	34	2	1	0	1.23741
46	34	2	1	0	1.22243
47	34	2	1	0	1.11759
48	34	2	1	0	1.08122
49	34	2	1	0	1.04983
50	34	2	1	0	1.23099
1	35	2	1	0	1.36864
2	35	2	1	0	1.28947
3	35	2	1	0	1.35295
4	35	2	1	0	1.26237
5	35	2	1	0	1.33725
6	35	2	1	0	2.0633
7	35	2	1	0	1.67032
8	35	2	1	0	1.46848
9	35	2	1	0	1.48132
10	35	2	1	0	1.45565
11	35	2	1	0	1.38647
12	35	2	1	0	1.45565
13	35	2	1	0	1.19818
14	35	2	1	0	1.25381
15	35	2	1	0	1.02773
16	35	2	1	0	1.27735
17	35	2	1	0	1.40929
18	35	2	1	0	1.44638
19	35	2	1	0	1.16965
20	35	2	1	0	1.23883
21	35	2	1	0	1.32156
22	35	2	1	0	1.42641
23	35	2	1	0	1.4421
24	35	2	1	0	1.39146
25	35	2	1	0	1.35223
26	35	2	1	0	1.36079
27	35	2	1	0	1.72952
28	35	2	1	0	1.66319
29	35	2	1	0	1.46634
30	35	2	1	0	1.62468
31	35	2	1	0	1.45993
32	35	2	1	0	1.41785
33	35	2	1	0	1.45493
34	35	2	1	0	1.41285
35	35	2	1	0	1.45565
36	35	2	1	0	1.34653
37	35	2	1	0	1.12187
38	35	2	1	0	0.912899
39	35	2	1	0	1.129
40	35	2	1	0	1.22243
41	35	2	1	0	1.15325
42	35	2	1	0	1.39859
43	35	2	1	0	1.75377
44	35	2	1	0	1.54408
45	35	2	1	0	1.36935
46	35	2	1	0	1.46492
47	35	2	1	0	1.39859
48	35	2	1	0	1.40073
49	35	2	1	0	1.21958
50	35	2	1	0	0.996344
1	36	2	1	0	1.21102
2	36	2	1	0	1.20674
3	36	2	1	0	1.21886
4	36	2	1	0	1.16894
5	36	2	1	0	1.21244
6	36	2	1	0	1.23313
7	36	2	1	0	1.15681
8	36	2	1	0	1.26166
9	36	2	1	0	1.24026
10	36	2	1	0	1.14112
11	36	2	1	0	1.16395
12	36	2	1	0	1.19533
13	36	2	1	0	1.25096
14	36	2	1	0	1.33797
15	36	2	1	0	1.4314
16	36	2	1	0	1.28448
17	36	2	1	0	1.17037
18	36	2	1	0	1.19533
19	36	2	1	0	1.27663
20	36	2	1	0	1.57261
21	36	2	1	0	1.63181
22	36	2	1	0	1.59686
23	36	2	1	0	1.31229
24	36	2	1	0	1.54194
25	36	2	1	0	1.54266
26	36	2	1	0	1.46421
27	36	2	1	0	1.66818
28	36	2	1	0	1.75377
29	36	2	1	0	1.34795
30	36	2	1	0	1.36935
31	36	2	1	0	1.18891
32	36	2	1	0	1.24097
33	36	2	1	0	1.18606
34	36	2	1	0	1.22172
35	36	2	1	0	1.14326
36	36	2	1	0	1.25238
37	36	2	1	0	1.13399
38	36	2	1	0	1.21958
39	36	2	1	0	1.22314
40	36	2	1	0	1.21244
41	36	2	1	0	1.28234
42	36	2	1	0	1.3073
43	36	2	1	0	1.20032
44	36	2	1	0	1.14326
45	36	2	1	0	1.14469
46	36	2	1	0	1.19176
47	36	2	1	0	1.41357
48	36	2	1	0	1.23313
49	36	2	1	0	1.41
50	36	2	1	0	1.26166
1	37	2	1	0	1.22885
2	37	2	1	0	1.30159
3	37	2	1	0	1.30159
4	37	2	1	0	1.17393
5	37	2	1	0	1.129
6	37	2	1	0	1.19818
7	37	2	1	0	1.10404
8	37	2	1	0	1.40929
9	37	2	1	0	1.4371
10	37	2	1	0	1.33369
11	37	2	1	0	1.20032
12	37	2	1	0	1.47134
13	37	2	1	0	1.28804
14	37	2	1	0	1.11759
15	37	2	1	0	1.3287
16	37	2	1	0	1.29946
17	37	2	1	0	1.24525
18	37	2	1	0	1.17464
19	37	2	1	0	1.1939
20	37	2	1	0	1.24597
21	37	2	1	0	1.14255
22	37	2	1	0	1.12543
23	37	2	1	0	1.17536
24	37	2	1	0	1.318
25	37	2	1	0	1.20389
26	37	2	1	0	1.21958
27	37	2	1	0	1.24169
28	37	2	1	0	1.53553
29	37	2	1	0	1.51342
30	37	2	1	0	1.45493
31	37	2	1	0	1.36293
32	37	2	1	0	1.34795
33	37	2	1	0	1.58616
34	37	2	1	0	0.974235
35	37	2	1	0	1.03771
36	37	2	1	0	1.4749
37	37	2	1	0	1.30373
38	37	2	1	0	1.39288
39	37	2	1	0	1.31515
40	37	2	1	0	1.39288
41	37	2	1	0	1.33725
42	37	2	1	0	1.34867
43	37	2	1	0	1.39075
44	37	2	1	0	1.34581
45	37	2	1	0	1.25167
46	37	2	1	0	1.31301
47	37	2	1	0	1.32299
48	37	2	1	0	1.04484
49	37	2	1	0	1.23241
50	37	2	1	0	1.44994
1	38	2	1	0	1.2859
2	38	2	1	0	1.08977
3	38	2	1	0	1.11402
4	38	2	1	0	1.19675
5	38	2	1	0	1.03343
6	38	2	1	0	1.09619
7	38	2	1	0	1.12187
8	38	2	1	0	1.02487
9	38	2	1	0	1.07123
10	38	2	1	0	1.10832
11	38	2	1	0	1.23241
12	38	2	1	0	1.4207
13	38	2	1	0	1.43782
14	38	2	1	0	1.37078
15	38	2	1	0	1.2531
16	38	2	1	0	1.15468
17	38	2	1	0	1.34439
18	38	2	1	0	1.32085
19	38	2	1	0	1.30516
20	38	2	1	0	1.11545
21	38	2	1	0	1.55264
22	38	2	1	0	1.29375
23	38	2	1	0	1.21316
24	38	2	1	0	1.13898
25	38	2	1	0	1.16038
26	38	2	1	0	1.02487
27	38	2	1	0	1.1775
28	38	2	1	0	1.33654
29	38	2	1	0	1.31871
30	38	2	1	0	1.39431
31	38	2	1	0	1.07694
32	38	2	1	0	1.14469
33	38	2	1	0	1.12686
34	38	2	1	0	1.10047
35	38	2	1	0	1.10332
36	38	2	1	0	1.07123
37	38	2	1	0	1.05483
38	38	2	1	0	1.00062
39	38	2	1	0	1.02844
40	38	2	1	0	0.953552
41	38	2	1	0	0.954265
42	38	2	1	0	0.952839
43	38	2	1	0	1.36507
44	38	2	1	0	1.41785
45	38	2	1	0	1.15967
46	38	2	1	0	1.48132
47	38	2	1	0	1.39859
48	38	2	1	0	1.55122
49	38	2	1	0	1.40002
50	38	2	1	0	1.41856
1	39	2	1	0	0.996344
2	39	2	1	0	1.11402
3	39	2	1	0	0.994918
4	39	2	1	0	0.998484
5	39	2	1	0	1.09762
6	39	2	1	0	1.03272
7	39	2	1	0	0.970669
8	39	2	1	0	0.967816
9	39	2	1	0	1.08763
10	39	2	1	0	1.02273
11	39	2	1	0	1.03914
12	39	2	1	0	0.99991
13	39	2	1	0	1.07337
14	39	2	1	0	1.13827
15	39	2	1	0	1.17536
16	39	2	1	0	1.21316
17	39	2	1	0	1.22528
18	39	2	1	0	1.10689
19	39	2	1	0	1.26736
20	39	2	1	0	1.04056
21	39	2	1	0	1.01845
22	39	2	1	0	0.978514
23	39	2	1	0	0.962824
24	39	2	1	0	0.942141
25	39	2	1	0	1.2909
26	39	2	1	0	1.24383
27	39	2	1	0	1.28448
28	39	2	1	0	1.1397
29	39	2	1	0	1.08906
30	39	2	1	0	1.02345
31	39	2	1	0	0.959258
32	39	2	1	0	0.945707
33	39	2	1	0	1.33868
34	39	2	1	0	1.27806
35	39	2	1	0	1.14326
36	39	2	1	0	1.17678
37	39	2	1	0	0.994205
38	39	2	1	0	0.986359
39	39	2	1	0	1.22956
40	39	2	1	0	1.25238
41	39	2	1	0	1.3237
42	39	2	1	0	1.30373
43	39	2	1	0	1.25452
44	39	2	1	0	1.28448
45	39	2	1	0	1.29446
46	39	2	1	0	1.3829
47	39	2	1	0	0.986359
48	39	2	1	0	1.05697
49	39	2	1	0	1.00205
50	39	2	1	0	1.14041
1	40	2	1	0	1.07622
2	40	2	1	0	1.16395
3	40	2	1	0	1.19747
4	40	2	1	0	1.12829
5	40	2	1	0	1.36079
6	40	2	1	0	1.23099
7	40	2	1	0	1.43924
8	40	2	1	0	1.15967
9	40	2	1	0	1.26023
10	40	2	1	0	1.12258
11	40	2	1	0	1.2317
12	40	2	1	0	1.20888
13	40	2	1	0	1.26166
14	40	2	1	0	1.36935
15	40	2	1	0	1.25096
16	40	2	1	0	1.13257
17	40	2	1	0	1.09334
18	40	2	1	0	1.15824
19	40	2	1	0	1.10261
20	40	2	1	0	1.08193
21	40	2	1	0	1.02773
22	40	2	1	0	1.15895
23	40	2	1	0	1.15681
24	40	2	1	0	1.17536
25	40	2	1	0	1.12115
26	40	2	1	0	1.08335
27	40	2	1	0	1.06838
28	40	2	1	0	1.13185
29	40	2	1	0	1.09691
30	40	2	1	0	1.05697
31	40	2	1	0	1.2103
32	40	2	1	0	0.972808
33	40	2	1	0	0.983506
34	40	2	1	0	0.939288
35	40	2	1	0	0.935722
36	40	2	1	0	1.12829
37	40	2	1	0	1.07694
38	40	2	1	0	1.03628
39	40	2	1	0	0.980654
40	40	2	1	0	1.23812
41	40	2	1	0	1.01703
42	40	2	1	0	1.02345
43	40	2	1	0	1.06339
44	40	2	1	0	1.01275
45	40	2	1	0	1.11117
46	40	2	1	0	1.12187
47	40	2	1	0	0.988499
48	40	2	1	0	0.979227
49	40	2	1	0	1.04128
[truncated: 10,001 more rows]

## Sheet: Fig3_SupFig4CpanHIM-3_shortlong
point	nucleus	gonad	shortVSlong	value
1	1	1	0	0.71943
2	1	1	0	0.713496
3	1	1	0	0.766156		"short" indicated by 0 denotes short arm
4	1	1	0	0.781731		"long" indicated by 1 denotes long arm
5	1	1	0	0.799531		"value" indicates intensity value of panHIM-3 staining normalized to per-gonad long arm mean
6	1	1	0	0.783214
7	1	1	0	0.776539
8	1	1	0	0.793598
9	1	1	0	0.852191
10	1	1	0	0.89595
11	1	1	0	0.966409
12	1	1	0	0.90485
13	1	1	0	0.949351
14	1	1	0	0.906333
15	1	1	0	0.910783
16	1	1	0	0.817332
17	1	1	0	0.848482
18	1	1	0	0.915233
19	1	1	0	0.996077
20	1	1	0	0.958251
21	1	1	0	0.950092
22	1	1	0	1.00794
23	1	1	0	1.19485
24	1	1	0	0.932292
25	1	1	0	0.611886
26	1	1	0	0.949351
27	1	1	0	0.853674
28	1	1	0	0.960476
29	1	1	0	0.941192
30	1	1	0	1.01462
31	1	1	0	0.958251
32	1	1	0	0.94045
33	1	1	0	0.802498
34	1	1	0	0.743905
35	1	1	0	0.73278
36	1	1	0	0.760222
37	1	1	0	0.760222
38	1	1	0	0.82549
39	1	1	0	0.787664
40	1	1	0	0.729813
41	1	1	0	0.993851
42	1	1	0	0.928584
43	1	1	0	0.865541
44	1	1	0	0.918942
45	1	1	0	0.727588
46	1	1	0	0.733522
47	1	1	0	0.832165
48	1	1	0	0.845515
49	1	1	0	0.772089
50	1	1	0	0.864057
1	2	1	0	0.794339
2	2	1	0	0.919683
3	2	1	0	0.935259
4	2	1	0	0.919683
5	2	1	0	0.893725
6	2	1	0	0.785439
7	2	1	0	0.782473
8	2	1	0	0.769122
9	2	1	0	0.860349
10	2	1	0	0.98866
11	2	1	0	0.873699
12	2	1	0	0.934517
13	2	1	0	1.05689
14	2	1	0	1.21413
15	2	1	0	1.17334
16	2	1	0	1.00201
17	2	1	0	0.83884
18	2	1	0	0.908558
19	2	1	0	0.852191
20	2	1	0	0.82549
21	2	1	0	0.699404
22	2	1	0	0.747614
23	2	1	0	0.897433
24	2	1	0	0.810656
25	2	1	0	0.790631
26	2	1	0	0.780989
27	2	1	0	0.795823
28	2	1	0	0.79879
29	2	1	0	0.777281
30	2	1	0	0.861832
31	2	1	0	1.09101
32	2	1	0	1.03539
33	2	1	0	0.984951
34	2	1	0	0.978276
35	2	1	0	0.947867
36	2	1	0	0.905592
37	2	1	0	0.949351
38	2	1	0	0.980501
39	2	1	0	0.838099
40	2	1	0	0.789889
41	2	1	0	0.831424
42	2	1	0	0.82104
43	2	1	0	0.759481
44	2	1	0	1.21561
45	2	1	0	1.20449
46	2	1	0	1.00572
47	2	1	0	0.792856
48	2	1	0	0.953801
49	2	1	0	0.809173
50	2	1	0	0.809173
1	3	1	0	0.902625
2	3	1	0	0.959734
3	3	1	0	0.990143
4	3	1	0	0.939709
5	3	1	0	0.952317
6	3	1	0	1.03687
7	3	1	0	1.025
8	3	1	0	1.12735
9	3	1	0	1.12216
10	3	1	0	1.02797
11	3	1	0	1.0606
12	3	1	0	1.0695
13	3	1	0	1.16147
14	3	1	0	1.10214
15	3	1	0	1.05912
16	3	1	0	0.996818
17	3	1	0	1.02204
18	3	1	0	0.929325
19	3	1	0	0.936742
20	3	1	0	1.00053
21	3	1	0	1.114
22	3	1	0	1.04651
23	3	1	0	1.03316
24	3	1	0	1.00646
25	3	1	0	1.0072
26	3	1	0	1.08359
27	3	1	0	1.04058
28	3	1	0	0.993851
29	3	1	0	0.99756
30	3	1	0	0.892241
31	3	1	0	0.958993
32	3	1	0	1.04503
33	3	1	0	1.40845
34	3	1	0	1.45073
35	3	1	0	1.37433
36	3	1	0	1.025
37	3	1	0	1.04206
38	3	1	0	1.00423
39	3	1	0	1.08063
40	3	1	0	0.948609
41	3	1	0	0.939709
42	3	1	0	1.22971
43	3	1	0	1.18446
44	3	1	0	1.01833
45	3	1	0	1.34541
46	3	1	0	1.36469
47	3	1	0	1.30462
48	3	1	0	1.11771
49	3	1	0	0.976793
50	3	1	0	1.0962
1	4	1	0	1.03242
2	4	1	0	0.949351
3	4	1	0	0.938225
4	4	1	0	0.938967
5	4	1	0	0.771347
6	4	1	0	1.1763
7	4	1	0	0.876666
8	4	1	0	1.0784
9	4	1	0	1.16444
10	4	1	0	0.936742
11	4	1	0	1.18669
12	4	1	0	1.02129
13	4	1	0	1.01462
14	4	1	0	0.926359
15	4	1	0	0.8915
16	4	1	0	0.872216
17	4	1	0	0.957509
18	4	1	0	0.833649
19	4	1	0	0.82549
20	4	1	0	0.818815
21	4	1	0	0.884083
22	4	1	0	0.777281
23	4	1	0	0.956767
24	4	1	0	0.888533
25	4	1	0	0.930067
26	4	1	0	0.950834
27	4	1	0	0.933034
28	4	1	0	0.952317
29	4	1	0	0.925617
30	4	1	0	0.99311
31	4	1	0	0.950834
32	4	1	0	0.892241
33	4	1	0	0.853674
34	4	1	0	1.1318
35	4	1	0	0.941934
36	4	1	0	0.90485
37	4	1	0	0.930809
38	4	1	0	0.892241
39	4	1	0	0.921167
40	4	1	0	0.811398
41	4	1	0	0.822523
42	4	1	0	0.766156
43	4	1	0	0.791373
44	4	1	0	0.792856
45	4	1	0	0.796565
46	4	1	0	0.842549
47	4	1	0	0.84329
48	4	1	0	1.01239
49	4	1	0	1.02723
50	4	1	0	1.11549
1	5	1	0	0.990885
2	5	1	0	1.25715
3	5	1	0	1.02723
4	5	1	0	0.938967
5	5	1	0	0.93155
6	5	1	0	1.16518
7	5	1	0	0.976051
8	5	1	0	0.884083
9	5	1	0	0.902625
10	5	1	0	1.02204
11	5	1	0	1.1852
12	5	1	0	1.20078
13	5	1	0	0.97976
14	5	1	0	0.991626
15	5	1	0	0.933034
16	5	1	0	1.04354
17	5	1	0	1.03168
18	5	1	0	1.08953
19	5	1	0	0.919683
20	5	1	0	1.01314
21	5	1	0	1.12439
22	5	1	0	1.28162
23	5	1	0	1.10214
24	5	1	0	1.0161
25	5	1	0	1.16889
26	5	1	0	0.98866
27	5	1	0	1.09175
28	5	1	0	1.02574
29	5	1	0	1.12661
30	5	1	0	1.01833
31	5	1	0	1.04058
32	5	1	0	1.25566
33	5	1	0	1.05615
34	5	1	0	0.949351
35	5	1	0	0.921908
36	5	1	0	0.924134
37	5	1	0	0.946384
38	5	1	0	0.998302
39	5	1	0	1.0606
40	5	1	0	1.01017
41	5	1	0	1.11845
42	5	1	0	1.06505
43	5	1	0	1.19633
44	5	1	0	1.12439
45	5	1	0	1.15109
46	5	1	0	0.999043
47	5	1	0	0.944159
48	5	1	0	1.03687
49	5	1	0	0.947867
50	5	1	0	0.975309
1	6	1	0	1.13774
2	6	1	0	1.22526
3	6	1	0	1.21191
4	6	1	0	1.33947
5	6	1	0	1.25641
6	6	1	0	1.15257
7	6	1	0	1.18372
8	6	1	0	1.23712
9	6	1	0	1.12735
10	6	1	0	1.16221
11	6	1	0	1.19781
12	6	1	0	1.30981
13	6	1	0	1.2171
14	6	1	0	1.27272
15	6	1	0	1.31129
16	6	1	0	1.27643
17	6	1	0	1.71847
18	6	1	0	1.08285
19	6	1	0	1.13255
20	6	1	0	1.25566
21	6	1	0	1.2705
22	6	1	0	1.27866
23	6	1	0	1.25566
24	6	1	0	1.3328
25	6	1	0	1.2527
26	6	1	0	1.1585
27	6	1	0	1.20597
28	6	1	0	1.09769
29	6	1	0	1.31722
30	6	1	0	0.860349
31	6	1	0	1.24083
32	6	1	0	1.14812
33	6	1	0	1.12068
34	6	1	0	1.27717
35	6	1	0	1.315
36	6	1	0	1.31797
37	6	1	0	1.33873
38	6	1	0	0.987176
39	6	1	0	0.991626
40	6	1	0	1.07024
41	6	1	0	0.996077
42	6	1	0	1.08582
43	6	1	0	0.952317
44	6	1	0	1.28533
45	6	1	0	1.57755
46	6	1	0	1.71699
47	6	1	0	0.996818
48	6	1	0	1.2972
49	6	1	0	1.05838
50	6	1	0	1.20671
1	7	1	0	0.984951
2	7	1	0	0.947867
3	7	1	0	0.986435
4	7	1	0	0.99311
5	7	1	0	1.03909
6	7	1	0	0.818073
7	7	1	0	0.803981
8	7	1	0	0.835874
9	7	1	0	1.02723
10	7	1	0	1.03168
11	7	1	0	0.969376
12	7	1	0	0.941192
13	7	1	0	0.903366
14	7	1	0	0.863316
15	7	1	0	0.945642
16	7	1	0	0.924134
17	7	1	0	0.928584
18	7	1	0	1.07914
19	7	1	0	1.05319
20	7	1	0	1.05986
21	7	1	0	1.02945
22	7	1	0	0.99756
23	7	1	0	0.957509
24	7	1	0	0.975309
25	7	1	0	0.916717
26	7	1	0	0.945642
27	7	1	0	0.919683
28	7	1	0	1.03687
29	7	1	0	1.15925
30	7	1	0	1.12661
31	7	1	0	0.870733
32	7	1	0	0.982726
33	7	1	0	0.951576
34	7	1	0	1.08879
35	7	1	0	1.14219
36	7	1	0	1.05096
37	7	1	0	1.02129
38	7	1	0	0.99311
39	7	1	0	0.874441
40	7	1	0	0.852932
41	7	1	0	1.07692
42	7	1	0	0.957509
43	7	1	0	0.943417
44	7	1	0	0.746872
45	7	1	0	0.849966
46	7	1	0	0.915233
47	7	1	0	0.991626
48	7	1	0	0.994593
49	7	1	0	0.961218
50	7	1	0	0.935259
1	8	1	0	1.11549
2	8	1	0	1.05541
3	8	1	0	1.06728
4	8	1	0	1.18446
5	8	1	0	1.22526
6	8	1	0	1.13625
7	8	1	0	1.11252
8	8	1	0	1.01388
9	8	1	0	1.00275
10	8	1	0	0.990885
11	8	1	0	0.964926
12	8	1	0	0.945642
13	8	1	0	0.950092
14	8	1	0	0.950092
15	8	1	0	0.958993
16	8	1	0	0.925617
17	8	1	0	0.968634
18	8	1	0	0.950834
19	8	1	0	0.961218
20	8	1	0	0.968634
21	8	1	0	0.987918
22	8	1	0	0.969376
23	8	1	0	0.984951
24	8	1	0	1.16147
25	8	1	0	1.17853
26	8	1	0	1.23861
27	8	1	0	1.13848
28	8	1	0	1.05096
29	8	1	0	1.33577
30	8	1	0	1.24231
31	8	1	0	0.978276
32	8	1	0	0.967151
33	8	1	0	0.969376
34	8	1	0	1.01759
35	8	1	0	1.07692
36	8	1	0	1.03242
37	8	1	0	1.06505
38	8	1	0	1.19633
39	8	1	0	1.2883
40	8	1	0	1.22748
41	8	1	0	1.37433
42	8	1	0	1.09695
43	8	1	0	1.0428
44	8	1	0	0.941192
45	8	1	0	1.28904
46	8	1	0	1.1051
47	8	1	0	1.19336
48	8	1	0	1.16147
49	8	1	0	0.939709
50	8	1	0	1.06802
1	9	1	0	0.751322
2	9	1	0	0.81214
3	9	1	0	0.73723
4	9	1	0	0.748355
5	9	1	0	0.781731
6	9	1	0	0.783214
7	9	1	0	0.830682
8	9	1	0	0.763931
9	9	1	0	0.701629
10	9	1	0	0.788406
11	9	1	0	0.772089
12	9	1	0	0.722397
13	9	1	0	0.756514
14	9	1	0	0.72388
15	9	1	0	0.693471
16	9	1	0	0.617078
17	9	1	0	0.786181
18	9	1	0	0.756514
19	9	1	0	0.890758
20	9	1	0	0.814365
21	9	1	0	0.830682
22	9	1	0	0.780248
23	9	1	0	0.814365
24	9	1	0	0.81214
25	9	1	0	0.73278
26	9	1	0	0.73723
27	9	1	0	0.697921
28	9	1	0	1.39288
29	9	1	0	1.1407
30	9	1	0	1.03242
31	9	1	0	0.976051
32	9	1	0	0.99311
33	9	1	0	0.895208
34	9	1	0	0.814365
35	9	1	0	0.921908
36	9	1	0	0.778764
37	9	1	0	0.757997
38	9	1	0	0.766897
39	9	1	0	0.774314
40	9	1	0	0.771347
41	9	1	0	0.766156
42	9	1	0	0.679379
43	9	1	0	0.759481
44	9	1	0	1.00498
45	9	1	0	0.72833
46	9	1	0	0.771347
47	9	1	0	0.9182
48	9	1	0	0.948609
49	9	1	0	0.808431
50	9	1	0	0.805465
1	10	1	0	1.16147
2	10	1	0	1.13329
3	10	1	0	1.01462
4	10	1	0	1.05022
5	10	1	0	1.05689
6	10	1	0	1.1548
7	10	1	0	1.11475
8	10	1	0	1.01759
9	10	1	0	0.990885
10	10	1	0	0.977535
11	10	1	0	0.981985
12	10	1	0	1.02278
13	10	1	0	1.1496
14	10	1	0	1.16963
15	10	1	0	1.15628
16	10	1	0	1.13106
17	10	1	0	1.2972
18	10	1	0	1.26679
19	10	1	0	1.21784
20	10	1	0	1.14441
21	10	1	0	1.30536
22	10	1	0	1.06654
23	10	1	0	1.24454
24	10	1	0	0.924134
25	10	1	0	1.28682
26	10	1	0	0.902625
27	10	1	0	1.05838
28	10	1	0	1.04577
29	10	1	0	1.0873
30	10	1	0	1.04948
31	10	1	0	1.09991
32	10	1	0	1.20968
33	10	1	0	1.21116
34	10	1	0	1.15702
35	10	1	0	1.2705
36	10	1	0	1.14367
37	10	1	0	1.19114
38	10	1	0	1.00794
39	10	1	0	1.17927
40	10	1	0	1.17185
41	10	1	0	1.11623
42	10	1	0	1.31203
43	10	1	0	1.10362
44	10	1	0	1.08953
45	10	1	0	1.07321
46	10	1	0	1.05541
47	10	1	0	1.11994
48	10	1	0	1.08211
49	10	1	0	1.13551
50	10	1	0	1.1229
1	1	1	1	1.03687
2	1	1	1	0.888533
3	1	1	1	0.908558
4	1	1	1	0.955284
5	1	1	1	0.912267
6	1	1	1	1.02723
7	1	1	1	0.999043
8	1	1	1	0.986435
9	1	1	1	1.02426
10	1	1	1	1.05986
11	1	1	1	0.9093
12	1	1	1	0.944901
13	1	1	1	0.954542
14	1	1	1	0.837357
15	1	1	1	0.893725
16	1	1	1	0.994593
17	1	1	1	0.959734
18	1	1	1	0.986435
19	1	1	1	0.839582
20	1	1	1	0.91375
21	1	1	1	0.902625
22	1	1	1	0.881116
23	1	1	1	1.13403
24	1	1	1	1.20746
25	1	1	1	0.916717
26	1	1	1	0.947867
27	1	1	1	1.01462
28	1	1	1	0.992368
29	1	1	1	0.862574
30	1	1	1	0.969376
31	1	1	1	1.09695
32	1	1	1	0.982726
33	1	1	1	0.964184
34	1	1	1	0.913008
35	1	1	1	0.92265
36	1	1	1	0.814365
37	1	1	1	0.831424
38	1	1	1	0.850707
39	1	1	1	0.9182
40	1	1	1	0.924875
41	1	1	1	1.02278
42	1	1	1	0.890016
43	1	1	1	0.972343
44	1	1	1	1.10659
45	1	1	1	0.875183
46	1	1	1	0.869249
47	1	1	1	0.845515
48	1	1	1	0.819557
49	1	1	1	0.858866
50	1	1	1	1.01981
1	2	1	1	1.07766
2	2	1	1	1.10807
3	2	1	1	1.03984
4	2	1	1	1.08285
5	2	1	1	1.01462
6	2	1	1	1.36617
7	2	1	1	0.895208
8	2	1	1	0.718688
9	2	1	1	0.796565
10	2	1	1	1.03984
11	2	1	1	1.01091
12	2	1	1	1.00053
13	2	1	1	0.936
14	2	1	1	0.731297
15	2	1	1	0.839582
16	2	1	1	0.857382
17	2	1	1	0.850707
18	2	1	1	0.976793
19	2	1	1	0.799531
20	2	1	1	0.766897
21	2	1	1	0.765414
22	2	1	1	0.698663
23	2	1	1	0.878891
24	2	1	1	0.89595
25	2	1	1	1.13774
26	2	1	1	1.0873
27	2	1	1	0.985693
28	2	1	1	0.962701
29	2	1	1	0.939709
30	2	1	1	0.896691
31	2	1	1	0.835874
32	2	1	1	1.04132
33	2	1	1	1.02945
34	2	1	1	0.999043
35	2	1	1	1.01833
36	2	1	1	0.733522
37	2	1	1	0.80769
38	2	1	1	0.782473
39	2	1	1	0.822523
40	2	1	1	0.775056
41	2	1	1	0.699404
42	2	1	1	0.819557
43	2	1	1	1.01462
44	2	1	1	0.992368
45	2	1	1	0.945642
46	2	1	1	0.936742
47	2	1	1	1.02945
48	2	1	1	1.04206
49	2	1	1	1.07692
50	2	1	1	1.07321
1	3	1	1	1.20375
2	3	1	1	1.35134
3	3	1	1	1.37433
4	3	1	1	1.23861
5	3	1	1	1.18446
6	3	1	1	1.27643
7	3	1	1	1.20968
8	3	1	1	1.06505
9	3	1	1	1.03687
10	3	1	1	1.05467
11	3	1	1	1.11104
12	3	1	1	1.18817
13	3	1	1	1.13848
14	3	1	1	1.15925
15	3	1	1	1.24306
16	3	1	1	1.02352
17	3	1	1	0.938967
18	3	1	1	1.03909
19	3	1	1	1.44924
20	3	1	1	1.23267
21	3	1	1	1.09175
22	3	1	1	1.0428
23	3	1	1	1.42625
24	3	1	1	1.03242
25	3	1	1	1.25641
26	3	1	1	1.24676
27	3	1	1	1.10065
28	3	1	1	1.07321
29	3	1	1	1.23786
30	3	1	1	0.932292
31	3	1	1	1.58497
32	3	1	1	1.30387
33	3	1	1	1.0695
34	3	1	1	0.926359
35	3	1	1	0.901883
36	3	1	1	0.873699
37	3	1	1	0.913008
38	3	1	1	0.866282
39	3	1	1	0.870733
40	3	1	1	0.915233
41	3	1	1	0.985693
42	3	1	1	1.18372
43	3	1	1	1.15035
44	3	1	1	1.16295
45	3	1	1	1.15183
46	3	1	1	1.32538
47	3	1	1	1.52934
48	3	1	1	1.65395
49	3	1	1	1.57014
50	3	1	1	1.70883
1	4	1	1	1.15702
2	4	1	1	1.09249
3	4	1	1	1.20152
4	4	1	1	1.11994
5	4	1	1	1.0695
6	4	1	1	1.04948
7	4	1	1	0.97976
8	4	1	1	0.966409
9	4	1	1	1.13774
10	4	1	1	1.114
11	4	1	1	1.00053
12	4	1	1	0.918942
13	4	1	1	0.802498
14	4	1	1	0.835132
15	4	1	1	0.97976
16	4	1	1	1.02426
17	4	1	1	1.01165
18	4	1	1	0.858124
19	4	1	1	0.861832
20	4	1	1	0.849966
21	4	1	1	0.81659
22	4	1	1	0.763931
23	4	1	1	1.22303
24	4	1	1	1.27272
25	4	1	1	1.18075
26	4	1	1	0.991626
27	4	1	1	0.981985
28	4	1	1	1.04725
29	4	1	1	1.00794
30	4	1	1	0.83439
31	4	1	1	1.23638
32	4	1	1	1.07395
33	4	1	1	0.99756
34	4	1	1	0.980501
35	4	1	1	0.720171
36	4	1	1	0.82104
37	4	1	1	1.17705
38	4	1	1	1.07321
39	4	1	1	1.22155
40	4	1	1	0.994593
41	4	1	1	0.93155
42	4	1	1	0.890016
43	4	1	1	1.0339
44	4	1	1	1.1051
45	4	1	1	0.844774
46	4	1	1	0.785439
47	4	1	1	1.03019
48	4	1	1	0.907817
49	4	1	1	0.868508
50	4	1	1	0.883341
1	5	1	1	1.12735
2	5	1	1	1.17111
3	5	1	1	1.1548
4	5	1	1	1.02204
5	5	1	1	1.04132
6	5	1	1	1.1014
7	5	1	1	1.08285
8	5	1	1	1.03539
9	5	1	1	1.02204
10	5	1	1	0.878891
11	5	1	1	0.872958
12	5	1	1	0.904108
13	5	1	1	0.880374
14	5	1	1	0.92265
15	5	1	1	0.944901
16	5	1	1	0.923392
17	5	1	1	0.961218
18	5	1	1	1.25641
19	5	1	1	1.31277
20	5	1	1	1.24306
21	5	1	1	1.10955
22	5	1	1	1.1103
23	5	1	1	1.08137
24	5	1	1	1.11178
25	5	1	1	1.20597
26	5	1	1	1.04354
27	5	1	1	1.16295
28	5	1	1	1.10585
29	5	1	1	1.29275
30	5	1	1	1.10065
31	5	1	1	0.942676
32	5	1	1	0.910042
33	5	1	1	0.915975
34	5	1	1	0.830682
35	5	1	1	0.817332
36	5	1	1	0.923392
37	5	1	1	1.09324
38	5	1	1	1.07469
39	5	1	1	1.06505
40	5	1	1	0.964926
41	5	1	1	0.92265
42	5	1	1	1.11623
43	5	1	1	1.07173
44	5	1	1	0.903366
45	5	1	1	0.875924
46	5	1	1	0.92265
47	5	1	1	0.867024
48	5	1	1	0.844774
49	5	1	1	0.898175
50	5	1	1	0.950092
1	6	1	1	1.22822
2	6	1	1	1.19188
3	6	1	1	1.04799
4	6	1	1	0.958993
5	6	1	1	1.01462
6	6	1	1	1.22377
7	6	1	1	1.16963
8	6	1	1	1.00275
9	6	1	1	1.04206
10	6	1	1	1.11252
11	6	1	1	0.987176
12	6	1	1	1.27124
13	6	1	1	1.31871
14	6	1	1	1.30239
15	6	1	1	0.963443
16	6	1	1	0.948609
17	6	1	1	0.947126
18	6	1	1	0.973084
19	6	1	1	1.01536
20	6	1	1	1.48039
21	6	1	1	1.47298
22	6	1	1	1.29646
23	6	1	1	1.3684
24	6	1	1	1.08953
25	6	1	1	1.20894
26	6	1	1	1.10288
27	6	1	1	1.15554
28	6	1	1	1.15035
29	6	1	1	1.21784
30	6	1	1	1.3506
31	6	1	1	1.52119
32	6	1	1	0.958251
33	6	1	1	0.970859
34	6	1	1	1.12439
35	6	1	1	1.13329
36	6	1	1	1.37137
37	6	1	1	1.17705
38	6	1	1	1.16815
39	6	1	1	1.59239
40	6	1	1	1.58052
41	6	1	1	1.5019
42	6	1	1	1.47965
43	6	1	1	1.44034
44	6	1	1	1.41735
45	6	1	1	1.31945
46	6	1	1	1.33132
47	6	1	1	1.19856
48	6	1	1	1.3239
49	6	1	1	1.27643
50	6	1	1	1.26456
1	7	1	1	0.939709
2	7	1	1	1.02797
3	7	1	1	1.03242
4	7	1	1	1.14515
5	7	1	1	1.19633
6	7	1	1	1.1192
7	7	1	1	1.20597
8	7	1	1	0.989401
9	7	1	1	0.978276
10	7	1	1	0.995335
11	7	1	1	0.949351
12	7	1	1	0.910042
13	7	1	1	0.913008
14	7	1	1	0.950092
15	7	1	1	1.10436
16	7	1	1	1.0695
17	7	1	1	0.980501
18	7	1	1	1.03984
19	7	1	1	1.09991
20	7	1	1	1.12439
21	7	1	1	1.11697
22	7	1	1	1.09249
23	7	1	1	1.07914
24	7	1	1	1.05541
25	7	1	1	1.41364
26	7	1	1	1.35208
27	7	1	1	1.11178
28	7	1	1	1.137
29	7	1	1	1.14515
30	7	1	1	0.969376
31	7	1	1	1.00498
32	7	1	1	0.994593
33	7	1	1	0.990143
34	7	1	1	0.943417
35	7	1	1	0.961959
36	7	1	1	0.961218
37	7	1	1	0.968634
38	7	1	1	1.07099
39	7	1	1	1.00349
40	7	1	1	1.11771
41	7	1	1	1.12661
42	7	1	1	1.14145
43	7	1	1	1.06579
44	7	1	1	1.16592
45	7	1	1	1.29423
46	7	1	1	1.36469
47	7	1	1	1.40548
48	7	1	1	1.39362
49	7	1	1	1.34912
50	7	1	1	1.30017
1	8	1	1	1.17111
2	8	1	1	1.16073
3	8	1	1	1.12216
4	8	1	1	1.1726
5	8	1	1	1.25641
6	8	1	1	1.1993
7	8	1	1	1.14812
8	8	1	1	1.24454
9	8	1	1	1.19781
10	8	1	1	1.23712
11	8	1	1	1.24009
12	8	1	1	1.33206
13	8	1	1	1.03687
14	8	1	1	1.02945
15	8	1	1	1.02723
16	8	1	1	1.02945
17	8	1	1	1.04354
18	8	1	1	1.03316
19	8	1	1	1.03539
20	8	1	1	1.11549
21	8	1	1	1.00943
22	8	1	1	0.991626
23	8	1	1	1.27643
24	8	1	1	1.07989
25	8	1	1	1.16518
26	8	1	1	1.27421
27	8	1	1	1.17705
28	8	1	1	1.05022
29	8	1	1	1.12216
30	8	1	1	1.18298
31	8	1	1	1.09695
32	8	1	1	1.20301
33	8	1	1	1.18669
34	8	1	1	1.17482
35	8	1	1	1.15702
36	8	1	1	1.03316
37	8	1	1	1.00423
38	8	1	1	0.976793
39	8	1	1	0.986435
40	8	1	1	0.976793
41	8	1	1	1.02797
42	8	1	1	1.02204
43	8	1	1	1.13774
44	8	1	1	1.15331
45	8	1	1	1.1904
46	8	1	1	1.22155
47	8	1	1	1.20004
48	8	1	1	1.07321
49	8	1	1	1.20894
50	8	1	1	1.20152
1	9	1	1	0.933775
2	9	1	1	0.930809
3	9	1	1	0.996818
4	9	1	1	0.803981
5	9	1	1	0.960476
6	9	1	1	0.938967
7	9	1	1	0.883341
8	9	1	1	0.877408
9	9	1	1	0.852932
10	9	1	1	0.864799
11	9	1	1	0.858124
12	9	1	1	1.23045
13	9	1	1	0.965668
14	9	1	1	0.894466
15	9	1	1	0.876666
16	9	1	1	0.971601
17	9	1	1	0.953801
18	9	1	1	1.04725
19	9	1	1	0.925617
20	9	1	1	0.910783
21	9	1	1	1.17482
22	9	1	1	1.0428
23	9	1	1	0.978276
24	9	1	1	0.903366
25	9	1	1	1.45963
26	9	1	1	1.36247
27	9	1	1	1.12142
28	9	1	1	1.06505
29	9	1	1	0.844032
30	9	1	1	0.864057
31	9	1	1	1.1014
32	9	1	1	1.24751
33	9	1	1	0.842549
34	9	1	1	0.979018
35	9	1	1	0.838099
36	9	1	1	0.865541
37	9	1	1	1.08879
38	9	1	1	0.939709
39	9	1	1	0.907817
40	9	1	1	0.995335
41	9	1	1	0.792856
42	9	1	1	0.845515
43	9	1	1	0.897433
44	9	1	1	0.923392
45	9	1	1	1.00349
46	9	1	1	0.799531
47	9	1	1	0.925617
48	9	1	1	0.976793
49	9	1	1	1.09249
50	9	1	1	0.919683
1	10	1	1	1.2705
2	10	1	1	1.37433
3	10	1	1	1.33577
4	10	1	1	1.31129
5	10	1	1	1.16147
6	10	1	1	1.16666
7	10	1	1	1.17185
8	10	1	1	1.1548
9	10	1	1	1.12661
10	10	1	1	1.16444
11	10	1	1	1.30091
12	10	1	1	1.32019
13	10	1	1	1.31871
14	10	1	1	1.35727
15	10	1	1	1.29423
16	10	1	1	1.23045
17	10	1	1	1.25715
18	10	1	1	1.24009
19	10	1	1	1.3684
20	10	1	1	1.30387
21	10	1	1	1.06876
22	10	1	1	1.09843
23	10	1	1	1.09324
24	10	1	1	1.02871
25	10	1	1	1.01017
26	10	1	1	1.16815
27	10	1	1	1.14219
28	10	1	1	1.13403
29	10	1	1	1.0784
30	10	1	1	1.03242
31	10	1	1	1.02797
32	10	1	1	1.02945
33	10	1	1	1.08656
34	10	1	1	1.07321
35	10	1	1	1.01907
36	10	1	1	0.974568
37	10	1	1	1.08211
38	10	1	1	1.17185
39	10	1	1	1.17779
40	10	1	1	1.20968
41	10	1	1	1.22896
42	10	1	1	1.1637
43	10	1	1	1.21636
44	10	1	1	1.21191
45	10	1	1	1.1726
46	10	1	1	1.06505
47	10	1	1	1.08953
48	10	1	1	1.05615
49	10	1	1	1.06283
50	10	1	1	1.07247
1	1	2	0	0.954037
2	1	2	0	0.776557
3	1	2	0	0.793216
4	1	2	0	0.865617
5	1	2	0	0.953396
6	1	2	0	0.981588
7	1	2	0	0.975181
8	1	2	0	0.884839
9	1	2	0	0.880354
10	1	2	0	0.946348
11	1	2	0	0.818204
12	1	2	0	0.762461
13	1	2	0	0.79706
14	1	2	0	0.910468
15	1	2	0	0.969414
16	1	2	0	0.808593
17	1	2	0	0.844473
18	1	2	0	0.833581
19	1	2	0	0.782964
20	1	2	0	0.815641
21	1	2	0	0.756054
22	1	2	0	0.761179
23	1	2	0	0.768227
24	1	2	0	0.768227
25	1	2	0	0.77912
26	1	2	0	0.775275
27	1	2	0	0.71761
28	1	2	0	1.1501
29	1	2	0	0.741958
30	1	2	0	0.936738
31	1	2	0	0.742598
32	1	2	0	0.761179
33	1	2	0	0.688137
34	1	2	0	0.848318
35	1	2	0	0.773353
36	1	2	0	0.847677
37	1	2	0	0.847036
38	1	2	0	0.897013
39	1	2	0	0.873947
40	1	2	0	0.834222
41	1	2	0	0.743239
42	1	2	0	0.747083
43	1	2	0	0.695185
44	1	2	0	0.813719
45	1	2	0	0.71761
46	1	2	0	0.909827
47	1	2	0	0.9393
48	1	2	0	0.763102
49	1	2	0	0.772712
50	1	2	0	0.73491
1	2	2	0	1.01362
2	2	2	0	1.10204
3	2	2	0	1.00914
4	2	2	0	1.11486
5	2	2	0	1.05143
6	2	2	0	0.938019
7	2	2	0	1.1187
8	2	2	0	1.08859
9	2	2	0	1.0431
10	2	2	0	1.14689
11	2	2	0	1.14305
12	2	2	0	1.12575
13	2	2	0	1.07257
14	2	2	0	1.11998
15	2	2	0	1.02644
16	2	2	0	1.09564
17	2	2	0	1.38524
18	2	2	0	1.20712
19	2	2	0	1.19879
20	2	2	0	1.24877
21	2	2	0	1.18982
22	2	2	0	0.963648
23	2	2	0	0.961085
24	2	2	0	0.948271
25	2	2	0	0.909827
26	2	2	0	1.1879
27	2	2	0	1.09948
28	2	2	0	1.20264
29	2	2	0	1.30708
30	2	2	0	1.10333
31	2	2	0	1.46982
32	2	2	0	1.19943
33	2	2	0	1.17957
34	2	2	0	1.18662
35	2	2	0	1.14946
36	2	2	0	1.01619
37	2	2	0	1.33014
38	2	2	0	1.16227
39	2	2	0	1.08603
40	2	2	0	1.01619
41	2	2	0	0.969414
42	2	2	0	1.05912
43	2	2	0	0.99248
44	2	2	0	0.99248
45	2	2	0	0.981588
46	2	2	0	1.00594
47	2	2	0	0.923923
48	2	2	0	0.945708
49	2	2	0	0.895731
50	2	2	0	1.09564
1	3	2	0	0.971337
2	3	2	0	0.972618
3	3	2	0	0.883558
4	3	2	0	0.915594
5	3	2	0	1.03028
6	3	2	0	0.91239
7	3	2	0	0.911749
8	3	2	0	0.857929
9	3	2	0	0.869462
10	3	2	0	0.89445
11	3	2	0	1.02067
12	3	2	0	0.731706
13	3	2	0	0.757976
14	3	2	0	0.736191
15	3	2	0	0.774635
16	3	2	0	0.77976
17	3	2	0	0.78873
18	3	2	0	0.938019
19	3	2	0	1.00081
20	3	2	0	0.783605
21	3	2	0	0.787449
22	3	2	0	0.875228
23	3	2	0	0.732347
24	3	2	0	0.804749
25	3	2	0	0.781682
26	3	2	0	0.895731
27	3	2	0	0.854084
28	3	2	0	1.00209
29	3	2	0	0.977744
30	3	2	0	0.923923
31	3	2	0	0.9566
32	3	2	0	0.869462
33	3	2	0	0.913671
34	3	2	0	0.990558
35	3	2	0	1.04694
36	3	2	0	1.0636
37	3	2	0	0.950833
38	3	2	0	0.867539
39	3	2	0	0.977744
40	3	2	0	0.9566
41	3	2	0	0.824611
42	3	2	0	0.785527
43	3	2	0	0.831018
44	3	2	0	0.891887
45	3	2	0	0.986073
46	3	2	0	0.808593
47	3	2	0	0.845755
48	3	2	0	0.986073
49	3	2	0	0.815641
50	3	2	0	0.975822
1	4	2	0	0.683652
2	4	2	0	0.819485
3	4	2	0	0.786808
4	4	2	0	0.704796
5	4	2	0	0.656741
6	4	2	0	0.691981
7	4	2	0	0.678526
8	4	2	0	0.627909
9	4	2	0	0.677885
10	4	2	0	0.818204
11	4	2	0	1.07706
12	4	2	0	0.980947
13	4	2	0	0.879072
14	4	2	0	1.10525
15	4	2	0	1.02964
16	4	2	0	0.998888
17	4	2	0	0.976462
18	4	2	0	0.712484
19	4	2	0	0.784245
20	4	2	0	0.767587
21	4	2	0	0.734269
22	4	2	0	0.693903
23	4	2	0	0.688137
24	4	2	0	0.690059
25	4	2	0	1.06745
26	4	2	0	0.87715
27	4	2	0	0.871384
28	4	2	0	0.827815
29	4	2	0	0.888043
30	4	2	0	0.77976
31	4	2	0	0.835503
32	4	2	0	0.822048
33	4	2	0	0.798982
34	4	2	0	0.791293
35	4	2	0	0.790012
36	4	2	0	0.781042
37	4	2	0	0.858569
38	4	2	0	0.743239
39	4	2	0	0.724017
40	4	2	0	0.789371
41	4	2	0	0.855366
42	4	2	0	0.827174
43	4	2	0	0.94763
44	4	2	0	0.827815
45	4	2	0	0.852162
46	4	2	0	0.770149
47	4	2	0	0.706077
48	4	2	0	0.907905
49	4	2	0	0.935456
50	4	2	0	0.816922
1	5	2	0	0.901498
2	5	2	0	0.884839
3	5	2	0	1.00465
4	5	2	0	0.977744
5	5	2	0	1.01811
6	5	2	0	1.59732
7	5	2	0	1.40831
8	5	2	0	1.08218
9	5	2	0	1.05847
10	5	2	0	1.06424
11	5	2	0	1.20969
12	5	2	0	0.92136
13	5	2	0	0.854725
14	5	2	0	0.889324
15	5	2	0	0.856647
16	5	2	0	0.86818
17	5	2	0	0.893168
18	5	2	0	0.989918
19	5	2	0	0.879072
20	5	2	0	0.86818
21	5	2	0	0.895731
22	5	2	0	0.905342
23	5	2	0	0.92969
24	5	2	0	0.91239
25	5	2	0	0.975822
26	5	2	0	0.966211
27	5	2	0	1.39421
28	5	2	0	1.25133
29	5	2	0	1.11358
30	5	2	0	1.12127
31	5	2	0	1.02131
32	5	2	0	1.09692
33	5	2	0	1.06168
34	5	2	0	0.995043
35	5	2	0	0.987995
36	5	2	0	0.892528
37	5	2	0	0.834863
38	5	2	0	0.882276
39	5	2	0	0.875228
40	5	2	0	0.946989
41	5	2	0	0.845755
42	5	2	0	1.2257
43	5	2	0	1.34039
44	5	2	0	1.27312
45	5	2	0	1.05015
46	5	2	0	1.01491
47	5	2	0	1.08474
48	5	2	0	0.92136
49	5	2	0	0.884198
50	5	2	0	0.848958
1	6	2	0	1.12703
2	6	2	0	1.07065
3	6	2	0	1.03413
4	6	2	0	1.05079
5	6	2	0	1.13408
6	6	2	0	1.12063
7	6	2	0	1.04822
8	6	2	0	1.10012
9	6	2	0	1.08474
10	6	2	0	1.04886
11	6	2	0	1.0636
12	6	2	0	1.12447
13	6	2	0	1.17765
14	6	2	0	1.15458
15	6	2	0	1.19431
16	6	2	0	1.12639
17	6	2	0	1.05143
18	6	2	0	1.11742
19	6	2	0	1.09692
20	6	2	0	1.21353
21	6	2	0	1.2949
22	6	2	0	1.28978
23	6	2	0	1.24044
24	6	2	0	1.29362
25	6	2	0	1.49673
26	6	2	0	1.50762
27	6	2	0	1.4743
28	6	2	0	1.41856
29	6	2	0	1.35449
30	6	2	0	1.31092
31	6	2	0	1.1533
32	6	2	0	1.09884
33	6	2	0	1.0841
34	6	2	0	1.16419
35	6	2	0	1.02708
36	6	2	0	1.08667
37	6	2	0	0.994403
38	6	2	0	1.202
39	6	2	0	1.18406
40	6	2	0	1.18662
41	6	2	0	1.09436
42	6	2	0	1.12319
43	6	2	0	1.07001
44	6	2	0	1.08026
45	6	2	0	1.07642
46	6	2	0	1.1014
47	6	2	0	1.19367
48	6	2	0	1.06488
49	6	2	0	1.19431
50	6	2	0	1.12895
1	7	2	0	1.029
2	7	2	0	1.06488
3	7	2	0	1.08026
4	7	2	0	1.01939
5	7	2	0	1.00017
6	7	2	0	1.0604
7	7	2	0	1.10717
8	7	2	0	1.25582
9	7	2	0	1.16868
10	7	2	0	1.24813
11	7	2	0	1.10781
12	7	2	0	1.11486
13	7	2	0	1.03605
14	7	2	0	1.11486
15	7	2	0	1.06232
16	7	2	0	1.08667
17	7	2	0	1.08474
18	7	2	0	1.10076
19	7	2	0	1.04566
20	7	2	0	1.07898
21	7	2	0	1.11037
22	7	2	0	1.10525
23	7	2	0	1.1533
24	7	2	0	1.10525
25	7	2	0	1.02388
26	7	2	0	1.03925
27	7	2	0	1.06168
28	7	2	0	1.27055
29	7	2	0	1.21289
30	7	2	0	1.14625
31	7	2	0	1.10781
32	7	2	0	1.18406
33	7	2	0	1.22891
34	7	2	0	0.920719
35	7	2	0	1.00978
36	7	2	0	1.02836
37	7	2	0	0.954678
38	7	2	0	1.05015
39	7	2	0	1.07642
40	7	2	0	1.01555
41	7	2	0	1.01875
42	7	2	0	0.913671
43	7	2	0	1.07001
44	7	2	0	1.00594
45	7	2	0	1.01939
46	7	2	0	1.0258
47	7	2	0	1.09756
48	7	2	0	0.989918
49	7	2	0	1.19431
50	7	2	0	1.23019
1	8	2	0	1.06873
2	8	2	0	0.941223
3	8	2	0	0.92136
4	8	2	0	1.02324
5	8	2	0	0.895091
6	8	2	0	1.00145
7	8	2	0	0.941223
8	8	2	0	0.920079
9	8	2	0	0.917516
10	8	2	0	1.10909
11	8	2	0	0.997606
12	8	2	0	1.10333
13	8	2	0	1.10012
14	8	2	0	1.0809
15	8	2	0	1.02388
16	8	2	0	1.14625
17	8	2	0	1.06488
18	8	2	0	1.2257
19	8	2	0	1.23531
20	8	2	0	1.03413
21	8	2	0	1.43009
22	8	2	0	1.33847
23	8	2	0	0.987995
24	8	2	0	0.926486
25	8	2	0	0.941863
26	8	2	0	0.91239
27	8	2	0	1.02388
28	8	2	0	1.09115
29	8	2	0	1.21161
30	8	2	0	1.25005
31	8	2	0	0.884839
32	8	2	0	0.975181
33	8	2	0	0.971977
34	8	2	0	0.935456
35	8	2	0	0.92136
36	8	2	0	0.884839
37	8	2	0	0.913031
38	8	2	0	0.899576
39	8	2	0	0.902138
40	8	2	0	0.847677
41	8	2	0	0.870102
42	8	2	0	0.884839
43	8	2	0	1.1533
44	8	2	0	1.00914
45	8	2	0	0.987355
46	8	2	0	1.37948
47	8	2	0	1.33911
48	8	2	0	1.27952
49	8	2	0	1.1501
50	8	2	0	1.28401
1	9	2	0	0.922642
2	9	2	0	1.02388
3	9	2	0	1.00594
4	9	2	0	1.00145
5	9	2	0	1.12831
6	9	2	0	1.25133
7	9	2	0	1.21225
8	9	2	0	1.14177
9	9	2	0	1.1014
10	9	2	0	0.934815
11	9	2	0	0.9566
12	9	2	0	0.993762
13	9	2	0	1.02964
14	9	2	0	1.07449
15	9	2	0	1.26671
16	9	2	0	1.44099
17	9	2	0	1.47046
18	9	2	0	1.43138
19	9	2	0	1.31989
20	9	2	0	1.16163
21	9	2	0	1.12447
22	9	2	0	1.2052
23	9	2	0	1.18726
24	9	2	0	1.10397
25	9	2	0	1.08923
26	9	2	0	1.1533
27	9	2	0	1.17509
28	9	2	0	1.11614
29	9	2	0	1.0841
30	9	2	0	1.04886
31	9	2	0	0.969414
32	9	2	0	0.986073
33	9	2	0	1.08026
34	9	2	0	1.08154
35	9	2	0	1.03925
36	9	2	0	0.994403
37	9	2	0	0.928408
38	9	2	0	0.980307
39	9	2	0	1.05015
40	9	2	0	1.25966
41	9	2	0	1.26415
42	9	2	0	1.22955
43	9	2	0	1.09371
44	9	2	0	1.07642
45	9	2	0	1.12191
46	9	2	0	1.36859
47	9	2	0	1.00594
48	9	2	0	0.985433
49	9	2	0	0.986714
50	9	2	0	1.09756
1	10	2	0	1.11614
2	10	2	0	0.942504
3	10	2	0	0.993121
4	10	2	0	1.00914
5	10	2	0	1.06809
6	10	2	0	1.03797
7	10	2	0	1.14433
8	10	2	0	1.00017
9	10	2	0	0.970055
10	10	2	0	0.892528
11	10	2	0	0.951474
12	10	2	0	0.942504
13	10	2	0	0.993762
14	10	2	0	0.999528
15	10	2	0	0.928408
16	10	2	0	0.758616
17	10	2	0	0.843833
18	10	2	0	0.969414
19	10	2	0	1.1187
20	10	2	0	1.0841
21	10	2	0	0.994403
22	10	2	0	1.03797
23	10	2	0	1.02836
24	10	2	0	1.04694
25	10	2	0	0.999528
26	10	2	0	0.973899
27	10	2	0	0.973899
28	10	2	0	0.951474
29	10	2	0	0.873947
30	10	2	0	0.843833
31	10	2	0	0.830377
32	10	2	0	0.864977
33	10	2	0	0.848318
34	10	2	0	0.800263
35	10	2	0	0.837425
36	10	2	0	0.837425
37	10	2	0	0.895091
38	10	2	0	0.909827
39	10	2	0	1.01555
40	10	2	0	1.02324
41	10	2	0	0.938019
42	10	2	0	1.00209
43	10	2	0	0.870743
44	10	2	0	0.839988
45	10	2	0	0.873947
46	10	2	0	0.831018
47	10	2	0	0.847036
48	10	2	0	0.793856
49	10	2	0	0.873947
50	10	2	0	0.83294
1	1	2	1	0.927767
2	1	2	1	0.977744
3	1	2	1	1.14882
4	1	2	1	1.13088
5	1	2	1	1.08026
6	1	2	1	1.00529
7	1	2	1	1.01042
8	1	2	1	0.961726
9	1	2	1	0.851521
10	1	2	1	0.976462
11	1	2	1	1.05143
12	1	2	1	1.05719
13	1	2	1	1.05591
14	1	2	1	1.01555
15	1	2	1	0.957241
16	1	2	1	0.93866
17	1	2	1	0.931612
18	1	2	1	1.05976
19	1	2	1	1.20456
20	1	2	1	1.03733
21	1	2	1	0.967492
22	1	2	1	1.04694
23	1	2	1	1.03028
24	1	2	1	1.06488
25	1	2	1	0.718892
26	1	2	1	0.77079
27	1	2	1	0.730425
28	1	2	1	0.815641
29	1	2	1	0.888683
30	1	2	1	0.874587
31	1	2	1	0.86818
32	1	2	1	0.891246
33	1	2	1	0.930971
34	1	2	1	0.928408
35	1	2	1	0.9566
36	1	2	1	0.86818
37	1	2	1	0.856006
38	1	2	1	1.01106
39	1	2	1	0.888043
40	1	2	1	1.02452
41	1	2	1	0.996325
42	1	2	1	1.01362
43	1	2	1	1.01298
44	1	2	1	0.979025
45	1	2	1	0.954678
46	1	2	1	0.980307
47	1	2	1	0.902138
48	1	2	1	0.898935
49	1	2	1	0.925205
50	1	2	1	0.914953
1	2	2	1	1.15394
2	2	2	1	1.13536
3	2	2	1	1.19815
4	2	2	1	1.15586
5	2	2	1	1.16868
6	2	2	1	1.17252
7	2	2	1	1.14113
8	2	2	1	1.08539
9	2	2	1	1.09179
10	2	2	1	1.11742
11	2	2	1	1.11934
12	2	2	1	1.2052
13	2	2	1	1.25582
14	2	2	1	1.3327
15	2	2	1	1.01491
16	2	2	1	1.02195
17	2	2	1	1.00658
18	2	2	1	1.35513
19	2	2	1	1.18213
20	2	2	1	1.22378
21	2	2	1	1.14754
22	2	2	1	1.32245
23	2	2	1	1.3955
24	2	2	1	1.41728
25	2	2	1	1.30964
26	2	2	1	0.976462
27	2	2	1	0.928408
28	2	2	1	0.914312
29	2	2	1	0.925845
30	2	2	1	1.02516
31	2	2	1	1.03541
32	2	2	1	1.10845
33	2	2	1	1.12767
34	2	2	1	1.01491
35	2	2	1	0.986073
36	2	2	1	1.00465
37	2	2	1	1.07449
38	2	2	1	1.24941
39	2	2	1	1.23147
40	2	2	1	1.11742
41	2	2	1	1.08282
42	2	2	1	0.966211
43	2	2	1	1.12127
44	2	2	1	1.16355
45	2	2	1	1.01683
46	2	2	1	1.02131
47	2	2	1	0.979666
48	2	2	1	0.927767
49	2	2	1	1.31156
50	2	2	1	1.16804
1	3	2	1	0.987355
2	3	2	1	0.915594
3	3	2	1	0.878432
4	3	2	1	0.934815
5	3	2	1	0.954678
6	3	2	1	1.05719
7	3	2	1	0.954678
8	3	2	1	0.923282
9	3	2	1	0.915594
10	3	2	1	0.975181
11	3	2	1	0.975822
12	3	2	1	0.897653
13	3	2	1	0.878432
14	3	2	1	0.971977
15	3	2	1	0.989277
16	3	2	1	1.01298
17	3	2	1	1.16291
18	3	2	1	1.04758
19	3	2	1	0.883558
20	3	2	1	0.98351
21	3	2	1	0.944426
22	3	2	1	0.987355
23	3	2	1	1.01234
24	3	2	1	0.955319
25	3	2	1	0.898935
26	3	2	1	0.98351
27	3	2	1	1.00017
28	3	2	1	0.97454
29	3	2	1	0.88548
30	3	2	1	0.923923
31	3	2	1	0.943145
32	3	2	1	0.973899
33	3	2	1	0.984792
34	3	2	1	0.971337
35	3	2	1	0.967492
36	3	2	1	1.00465
37	3	2	1	0.922001
38	3	2	1	0.932252
39	3	2	1	0.991199
40	3	2	1	0.932252
41	3	2	1	0.942504
42	3	2	1	0.966852
43	3	2	1	0.879713
44	3	2	1	0.87651
45	3	2	1	1.09756
46	3	2	1	1.10012
47	3	2	1	1.06296
48	3	2	1	1.0431
49	3	2	1	0.925845
50	3	2	1	0.968774
1	4	2	1	0.711203
2	4	2	1	0.764383
3	4	2	1	0.98351
4	4	2	1	1.00273
5	4	2	1	0.857929
6	4	2	1	0.990558
7	4	2	1	0.900216
8	4	2	1	0.831659
9	4	2	1	0.872665
10	4	2	1	0.900216
11	4	2	1	0.971337
12	4	2	1	0.831018
13	4	2	1	0.786808
14	4	2	1	0.925845
15	4	2	1	0.834863
16	4	2	1	0.789371
17	4	2	1	0.976462
18	4	2	1	0.935456
19	4	2	1	0.950193
20	4	2	1	0.824611
21	4	2	1	0.997606
22	4	2	1	0.898935
23	4	2	1	0.818844
24	4	2	1	0.922001
25	4	2	1	0.843192
26	4	2	1	0.881635
27	4	2	1	0.854725
28	4	2	1	0.759257
29	4	2	1	0.750287
30	4	2	1	0.710562
31	4	2	1	0.719532
32	4	2	1	0.963648
33	4	2	1	0.913671
34	4	2	1	0.886761
35	4	2	1	0.888683
36	4	2	1	0.843192
37	4	2	1	0.737473
38	4	2	1	0.839988
39	4	2	1	0.86818
40	4	2	1	0.87715
41	4	2	1	0.880354
42	4	2	1	0.932252
43	4	2	1	0.838066
44	4	2	1	0.970055
45	4	2	1	0.966211
46	4	2	1	0.790012
47	4	2	1	0.802186
48	4	2	1	0.815
49	4	2	1	1.00722
50	4	2	1	0.919438
1	5	2	1	1.43586
2	5	2	1	1.27055
3	5	2	1	1.20648
4	5	2	1	1.14882
5	5	2	1	1.21994
6	5	2	1	1.23852
7	5	2	1	1.24364
8	5	2	1	1.21289
9	5	2	1	1.19943
10	5	2	1	1.2712
11	5	2	1	1.29875
12	5	2	1	0.945067
13	5	2	1	0.945708
14	5	2	1	0.952756
15	5	2	1	1.17316
16	5	2	1	1.2776
17	5	2	1	1.22378
18	5	2	1	1.47879
19	5	2	1	0.98351
20	5	2	1	0.941863
21	5	2	1	0.943785
22	5	2	1	0.986073
23	5	2	1	1.0085
24	5	2	1	1.03925
25	5	2	1	1.0636
26	5	2	1	1.11614
27	5	2	1	1.14049
28	5	2	1	1.15715
29	5	2	1	1.22442
30	5	2	1	1.2539
31	5	2	1	1.23083
32	5	2	1	1.20648
33	5	2	1	1.16996
34	5	2	1	1.21033
35	5	2	1	1.22186
36	5	2	1	1.18278
37	5	2	1	1.03733
38	5	2	1	1.03733
39	5	2	1	1.00978
40	5	2	1	1.44996
41	5	2	1	1.4743
42	5	2	1	1.57298
43	5	2	1	1.15266
44	5	2	1	1.24813
45	5	2	1	1.19815
46	5	2	1	1.20712
47	5	2	1	1.43202
48	5	2	1	0.98351
49	5	2	1	1.02388
50	5	2	1	1.07642
1	6	2	1	1.24172
2	6	2	1	1.19815
3	6	2	1	1.18149
4	6	2	1	1.18085
5	6	2	1	1.18726
6	6	2	1	1.25133
7	6	2	1	1.35833
8	6	2	1	1.21161
9	6	2	1	1.61783
10	6	2	1	1.58066
11	6	2	1	1.54094
12	6	2	1	1.20456
13	6	2	1	1.20328
14	6	2	1	1.17573
15	6	2	1	1.55824
16	6	2	1	1.58899
17	6	2	1	1.28337
18	6	2	1	1.38845
19	6	2	1	1.25069
20	6	2	1	1.23275
21	6	2	1	1.21289
22	6	2	1	1.27248
23	6	2	1	1.33078
24	6	2	1	1.38588
25	6	2	1	1.30708
26	6	2	1	1.3295
27	6	2	1	1.27184
28	6	2	1	1.2225
29	6	2	1	1.1533
30	6	2	1	1.1533
31	6	2	1	1.16227
32	6	2	1	1.14305
33	6	2	1	1.2193
34	6	2	1	1.2225
35	6	2	1	1.18918
36	6	2	1	1.29106
37	6	2	1	1.31348
38	6	2	1	1.26671
39	6	2	1	1.43138
40	6	2	1	1.43778
41	6	2	1	1.41023
42	6	2	1	1.34232
43	6	2	1	1.20712
44	6	2	1	1.32373
45	6	2	1	1.38653
46	6	2	1	1.26287
47	6	2	1	1.32694
48	6	2	1	1.25838
49	6	2	1	1.34872
50	6	2	1	1.3122
1	7	2	1	1.39357
2	7	2	1	1.48584
3	7	2	1	1.34232
4	7	2	1	1.18278
5	7	2	1	1.23788
6	7	2	1	1.31669
7	7	2	1	1.17701
8	7	2	1	1.25518
9	7	2	1	1.07385
10	7	2	1	1.05015
11	7	2	1	1.08923
12	7	2	1	1.05463
13	7	2	1	1.06424
14	7	2	1	1.01234
15	7	2	1	1.00401
16	7	2	1	1.16163
17	7	2	1	1.16484
18	7	2	1	1.14049
19	7	2	1	1.15074
20	7	2	1	1.1328
21	7	2	1	1.14561
22	7	2	1	1.25774
23	7	2	1	1.20392
24	7	2	1	1.1911
25	7	2	1	1.10397
26	7	2	1	1.08539
27	7	2	1	0.918157
28	7	2	1	1.02259
29	7	2	1	1.02067
30	7	2	1	1.04822
31	7	2	1	1.2366
32	7	2	1	1.19815
33	7	2	1	1.01106
34	7	2	1	0.995684
35	7	2	1	0.98351
36	7	2	1	0.99184
37	7	2	1	1.00273
38	7	2	1	1.04502
39	7	2	1	1.24044
40	7	2	1	1.21033
41	7	2	1	1.21994
42	7	2	1	1.23596
43	7	2	1	1.05335
44	7	2	1	1.11806
45	7	2	1	1.06937
46	7	2	1	1.15074
47	7	2	1	1.10973
48	7	2	1	1.13857
49	7	2	1	1.24428
50	7	2	1	1.19367
1	8	2	1	1.3436
2	8	2	1	1.29234
3	8	2	1	1.11678
4	8	2	1	1.02452
5	8	2	1	1.08154
6	8	2	1	1.10653
7	8	2	1	1.08346
8	8	2	1	1.03349
9	8	2	1	1.00145
10	8	2	1	1.0809
11	8	2	1	1.22378
12	8	2	1	1.06745
13	8	2	1	1.15843
14	8	2	1	1.13024
15	8	2	1	1.14177
16	8	2	1	1.15202
17	8	2	1	1.12831
18	8	2	1	1.10397
19	8	2	1	1.21033
20	8	2	1	1.24493
21	8	2	1	1.243
22	8	2	1	1.09051
23	8	2	1	0.981588
24	8	2	1	0.91239
25	8	2	1	0.919438
26	8	2	1	1.13472
27	8	2	1	1.21802
28	8	2	1	1.24685
29	8	2	1	1.20264
30	8	2	1	1.06296
31	8	2	1	1.02452
32	8	2	1	1.12511
33	8	2	1	1.46341
34	8	2	1	1.44803
35	8	2	1	1.14882
36	8	2	1	1.04822
37	8	2	1	1.10717
38	8	2	1	1.11166
39	8	2	1	1.13472
40	8	2	1	1.16676
41	8	2	1	1.0258
42	8	2	1	1.20904
43	8	2	1	1.29106
44	8	2	1	1.35641
45	8	2	1	1.03285
46	8	2	1	1.0495
47	8	2	1	1.06937
48	8	2	1	1.0604
49	8	2	1	0.945708
50	8	2	1	1.08026
1	9	2	1	1.54671
2	9	2	1	1.54222
3	9	2	1	1.36666
4	9	2	1	1.43202
5	9	2	1	1.64538
6	9	2	1	1.69215
7	9	2	1	1.59989
8	9	2	1	1.01875
9	9	2	1	1.02516
10	9	2	1	1.07898
11	9	2	1	1.14625
12	9	2	1	1.34103
13	9	2	1	1.39165
14	9	2	1	1.34872
15	9	2	1	1.42497
16	9	2	1	1.46149
17	9	2	1	1.4743
18	9	2	1	1.44868
19	9	2	1	1.3955
20	9	2	1	1.38268
21	9	2	1	1.48968
22	9	2	1	1.47815
23	9	2	1	1.11358
24	9	2	1	1.09884
25	9	2	1	1.44227
26	9	2	1	1.42497
27	9	2	1	1.34744
28	9	2	1	1.20136
29	9	2	1	1.22378
30	9	2	1	1.22058
31	9	2	1	1.19431
32	9	2	1	1.18406
33	9	2	1	1.18406
34	9	2	1	1.16484
35	9	2	1	1.0841
36	9	2	1	1.15138
37	9	2	1	1.2949
38	9	2	1	1.23467
39	9	2	1	1.14561
40	9	2	1	1.11742
41	9	2	1	1.07834
42	9	2	1	1.42817
43	9	2	1	1.45957
44	9	2	1	1.23788
45	9	2	1	1.24364
46	9	2	1	1.24428
47	9	2	1	1.01811
48	9	2	1	1.10204
49	9	2	1	1.25069
50	9	2	1	1.31925
1	10	2	1	1.16804
2	10	2	1	1.16548
3	10	2	1	1.15074
4	10	2	1	1.14818
5	10	2	1	1.14946
6	10	2	1	1.16868
7	10	2	1	1.18982
8	10	2	1	1.12319
9	10	2	1	1.19367
10	10	2	1	1.19687
11	10	2	1	1.16868
12	10	2	1	1.10397
13	10	2	1	0.989277
14	10	2	1	1.03349
15	10	2	1	0.987355
16	10	2	1	0.897653
17	10	2	1	1.21481
18	10	2	1	1.20456
19	10	2	1	1.05655
20	10	2	1	0.954678
21	10	2	1	1.15779
22	10	2	1	1.23724
23	10	2	1	1.00658
24	10	2	1	1.00209
25	10	2	1	0.987995
26	10	2	1	0.981588
27	10	2	1	0.990558
28	10	2	1	1.06937
29	10	2	1	1.09564
30	10	2	1	1.2084
31	10	2	1	1.18662
32	10	2	1	1.29682
33	10	2	1	1.25005
34	10	2	1	0.998888
35	10	2	1	1.05079
36	10	2	1	1.08539
37	10	2	1	1.10268
38	10	2	1	1.06616
39	10	2	1	1.15394
40	10	2	1	1.14113
41	10	2	1	1.07321
42	10	2	1	1.06232
43	10	2	1	1.15715
44	10	2	1	1.03605
45	10	2	1	0.969414
46	10	2	1	1.13472
47	10	2	1	0.891246
48	10	2	1	1.02772
49	10	2	1	0.995043
[truncated: 4,001 more rows]

## Sheet: SupFig8A_FLAG_intensity
anti-FLAG staining intensity value
htp-1::flag	him-3(S282E) htp-1::flag
166463	59892.8
247750	43264.1
257158	50240.5
312992	93569.7
300342	120988
218861	100217
332869	55510.2
276355	70485.1
156154	92970.9
437813	34345.9
432184	29966.3
	18238.3
	20799.1
	26657.4
	42008.3
	91162.9
	119314

## Sheet: SupFig8B_FLAG_Intensity
anti-FLAG staining intensity value
control htp-1::flag only	him-3(S282A) htp-1::flag
391043	70374.8
381419	102795
276610	233251
276655	159421
230760	135141
317650	123469
253159	216111
316506	273469
380527	406375
380554	211323
554472	144923
60715	118738
34110.4	165854
163147	153611
424127	45842.8
82936	146552
184526	88749.4
173998	77310.7
173374	220809
339622	141229
259820	287562
137665	163424
296987	113726
307972
306148
329166
184276
188182
306231

## Sheet: SupFig11_ICP
	ICP-1 confined to short arms	ICP-1 on both arms
control n=49	81.63	18.37
him-3(S282E) phosphomimetic n=32	75	25
him-3(S282D) phosphomimetic n=41	43.9	56.1
him-3(2A1F) non-phosphorylatable n=33	72.7273	27.2727
him-3(S282A) non-phosphorylatable n=27	70.4	29.6

[truncated: 4 more sheets: SupFig14A_emb_viability, SupFig14B_Gamma_emb_viability, SupFig14C_apoptosis, Sheet9]
